# Supplementary material for: Oxacillinase-484–Producing Enterobacterales, France, 2018–2023
Source: Emerg Infect Dis. 2024 Oct;30(10):2178–82. doi: 10.3201/eid3010.240814 (PMC11431933; doi:10.3201/eid3010.240814)
Supplement: Appendix 1 — Genomic sequence data from a study of oxacillinase-484–producing Enterobacterales, France, 2018–2023. [file 24-0814-Techapp-s1.xlsx]

## Sheet: Appendix 1 Table 1
Article DOI: http://doi.org/10.3201/eid3010.240814
EID cannot ensure accessibility for supplementary materials supplied by authors. Readers who have difficulty accessing supplementary content should contact the authors for assistance.
Oxacillinase-484–Producing Enterobacterales, France, 2018–2023
Appendix 1
Appendix 1 Table 1. Global characteristics of OXA-484-producing isolates in study of Enterobacterales in France, 2018–2023
Strain	Species	MLST	Carbapenemase	Isolation Date	French Department	French Region	Specimen	Genbank accesion Number (In progress)	Sequencing method
172D10	Escherichia coli	69	OXA-484	2018-05-16	75	Ile-de-France	Rectal swab	SAMN41652800	Illumina
173G7	Citrobacter youngae	491	OXA-484	2018-05-29	75	Ile-de-France	Rectal swab	SAMN41656110	Illumina
187E8	Escherichia coli	167	OXA-484 + NDM-5	2018-09-20	94	Ile-de-France	Rectal swab	SAMN41652801	Illumina
303D1	Escherichia coli	410	OXA-484	2021-10-21	92	Ile-de-France	Rectal swab	SAMN41652802	Illumina
304B5	Escherichia coli	1722	OXA-484	2021-10-28	33	Nouvelle-Aquitaine	Urine	SAMN41652803	Illumina
305B4	Escherichia coli	410	OXA-484	2021-11-09	95	Ile-de-France	Urine	SAMN41652804	Illumina
308F5	Escherichia coli	410	OXA-484	2021-12-13	94	Ile-de-France	Rectal swab	SAMN41652806	Illumina
307B7	Escherichia coli	410	OXA-484	2021-11-29	75	Ile-de-France	Urine	SAMN41652805	Illumina
314B9	Escherichia coli	410	OXA-484	2022-02-11	95	Ile-de-France	Urine	SAMN41652807	Illumina
314J8	Escherichia coli	410	OXA-484	2022-02-21	51	Grand Est	Rectal swab	SAMN41652808	Illumina
318I6	Escherichia coli	410	OXA-484	2022-03-25	92	Ile-de-France	Rectal swab	SAMN41652809	Illumina
320F6	Escherichia coli	410	OXA-484	2022-04-08	94	Ile-de-France	Urine	SAMN41652810	Illumina
320J3	Escherichia coli	410	OXA-484	2022-04-12	33	Nouvelle-Aquitaine	Bone infection	SAMN41652812	Illumina
320I5	Escherichia coli	410	OXA-484	2022-04-12	976	Mayotte	Burn surinfection	SAMN41652811	Illumina
323I2	Escherichia coli	410	OXA-484	2022-05-10	91	Ile-de-France	Rectal swab	SAMN41652813	Illumina
324E4	Escherichia coli	410	OXA-484	2022-05-13	6	Provence-Alpes-Côte d’Azur	Urine	SAMN41652814	Illumina
326H4	Escherichia coli	410	OXA-484	2022-06-07	6	Provence-Alpes-Côte d’Azur	Urine	SAMN41652815	Illumina
328A1	Escherichia coli	1722	OXA-484	2022-06-14	92	Ile-de-France	Urine	SAMN41652816	Illumina
330B6	Escherichia coli	410	OXA-484	2022-06-29	974	La Réunion	Rectal swab	SAMN41652817	Illumina
345G8	Escherichia coli	1722	OXA-484	2022-09-29	13	Provence-Alpes-Côte d'Azur	Urine	SAMN41652818	Illumina
346D9	Escherichia coli	2705	OXA-484	2022-10-03	59	Hauts-de-France	Rectal swab	SAMN41656035	Illumina + MinION
349C4	Escherichia coli	410	OXA-484 + OXA-48	2022-10-20	94	Ile-de-France	Rectal swab	SAMN41652819	Illumina
349I10	Escherichia coli	410	OXA-484	2022-10-18	69	Auvergne-Rhône-Alpes	Urine	SAMN41652820	Illumina
357B7	Escherichia coli	410	OXA-484	2022-11-29	92	Ile-de-France	Rectal swab	SAMN41652821	Illumina
357B9	Escherichia coli	410	OXA-484	2022-12-01	60	Hauts-de-France	Urine	SAMN41652822	Illumina
366F3	Escherichia coli	1722	OXA-484	2023-02-06	83	Provence-Alpes-Côte d'Azur	Urine	SAMN41652823	Illumina
368H1	Escherichia coli	410	OXA-484	2023-02-20	60	Hauts-de-France	Urine	SAMN41652824	Illumina
369K4	Escherichia coli	448	OXA-484 + NDM-5	2023-02-28	95	Ile-de-France	Rectal swab	SAMN41656036	Illumina + MinION
369K5	Escherichia coli	448	OXA-484 + NDM-5	2023-02-28	95	Ile-de-France	Rectal swab	SAMN41652825	Illumina
373A7	Escherichia coli	10	OXA-484	2023-03-22	93	Ile-de-France	Urine	SAMN41652826	Illumina
374C7	Escherichia coli	410	OXA-484	2023-03-31	94	Ile-de-France	Rectal swab	SAMN41652827	Illumina
374H4	Escherichia coli	1722	OXA-484	2023-04-04	37	Centre-Val de Loire	Rectal swab	SAMN41652828	Illumina
374J1	Escherichia coli	1722	OXA-484	2023-04-05	31	Occitanie	Urine	SAMN41652829	Illumina
375B2	Escherichia coli	410	OXA-484	2023-04-07	69	Auvergne-Rhône-Alpes	Rectal swab	SAMN41652830	Illumina
375B4	Escherichia coli	410	OXA-484	2023-04-07	62	Hauts-de-France	Rectal swab	SAMN41652831	Illumina
375K8	Escherichia coli	410	OXA-484	2023-04-14	77	Ile-de-France	Rectal swab	SAMN41652832	Illumina
377F6	Escherichia coli	405	OXA-484 + NDM-5	2023-04-25	16	Nouvelle-Aquitaine	Rectal swab	SAMN41656037	Illumina + MinION
380K3	Escherichia coli	1722	OXA-484	2023-05-23	93	Ile-de-France	Urine	SAMN41652833	Illumina
385A9	Escherichia coli	1722	OXA-484	2023-06-14	91	Ile-de-France	Rectal swab	SAMN41652834	Illumina
385B9	Escherichia coli	1722	OXA-484	2023-06-14	57	Grand Est	Urine	SAMN41652835	Illumina
385G2	Escherichia coli	1722	OXA-484	2023-06-16	33	Nouvelle-Aquitaine	Urine	SAMN41652836	Illumina
388G9	Escherichia coli	741	OXA-484	2023-07-05	40	Nouvelle-Aquitaine	Urine	SAMN41652837	Illumina
389F6	Escherichia coli	131	OXA-484	2023-07-11	16	Nouvelle-Aquitaine	Blood culture	SAMN41656038	Illumina + MinION
389I1	Escherichia coli	1722	OXA-484	2023-07-12	69	Auvergne-Rhône-Alpes	Urine	SAMN41652838	Illumina
391I7	Escherichia coli	1722	OXA-484	2023-07-25	31	Occitanie	Digestive infection	SAMN41652839	Illumina
392F6	Escherichia coli	1722	OXA-484	2023-07-27	34	Occitanie	Urine	SAMN41652840	Illumina
395A3	Escherichia coli	410	OXA-484	2023-08-09	28	Centre-Val de Loire	Urine	SAMN41652841	Illumina
395F1	Escherichia coli	741	OXA-484	2023-08-11	75	Ile-de-France	Rectal swab	SAMN41652842	Illumina
397D4	Escherichia coli	1722	OXA-484	2023-08-22	93	Ile-de-France	Urine	SAMN41652843	Illumina
397G1	Escherichia coli	410	OXA-484	2023-08-23	60	Hauts-de-France	Urine	SAMN41652844	Illumina
399A8	Escherichia coli	410	OXA-484	2023-09-01	77	Ile-de-France	Urine	SAMN41652845	Illumina
399F8	Escherichia coli	410	OXA-484	2023-09-05	93	Ile-de-France	Rectal swab	SAMN41652846	Illumina
401J3	Escherichia coli	1722	OXA-484	2023-09-15	49	Pays de la Loire	Urine	SAMN41656039	Illumina + MinION
406A7	Escherichia coli	1722	OXA-484	2023-10-06	76	Normandie	Urine	SAMN41656040	Illumina + MinION
406I6	Escherichia coli	1722	OXA-484	2023-10-11	69	Auvergne-Rhône-Alpes	Urine	SAMN41652847	Illumina
409D3	Escherichia coli	1722	OXA-484	2023-10-23	28	Centre-Val de Loire	Rectal swab	SAMN41652848	Illumina
409G4	Escherichia coli	1722	OXA-484	2023-10-24	93	Ile-de-France	Rectal swab	SAMN41652849	Illumina
411G6	Escherichia coli	1722	OXA-484	2023-11-02	50	Normandie	Urine	SAMN41656041	Illumina + MinION
412F1	Escherichia coli	410	OXA-484	2023-11-07	60	Hauts-de-France	Rectal swab	SAMN41652850	Illumina
415H3	Escherichia coli	410	OXA-484	2023-11-23	94	Ile-de-France	Rectal swab	SAMN41656042	Illumina + MinION
420G8	Klebsiella pneumoniae	268	OXA-484	2023-12-19	38	Auvergne-Rhône-Alpes	Urine	SAMN41656043	Illumina + MinION
421A7	Escherichia coli	1722	OXA-484	2023-12-20	75	Ile-de-France	Urine	SAMN41652851	Illumina
424A5	Escherichia coli	1722	OXA-484	2023-12-29	28	Centre-Val de Loire	Urine	SAMN41652852	Illumina
425G7	Escherichia coli	1722	OXA-484	2023-12-21	93	Ile-de-France	Urine	SAMN41656044	Illumina + MinION
Other E. coli ST410 strains included in the study
Strain	Species	MLST	Carbapenemase	Isolation Date	French Department	French Region	Specimen	Genbank accesion Number (In progress)	Sequencing method
75E10	Escherichia coli	410	OXA-181	2015-03-09	95	Ile-de-France	Urine	SAMN42359543	Illumina
76F9	Escherichia coli	410	OXA-181	2015-03-24	54	Grand Est	Rectal swab	SAMN42359544	Illumina
77J4	Escherichia coli	410	OXA-181	2015-04-10	93	Ile-de-France	Rectal swab	SAMN42359545	Illumina
78B4	Escherichia coli	410	NDM-1 + OXA-181	2015-04-14	94	Ile-de-France	Rectal swab	SAMN42359546	Illumina
78B6	Escherichia coli	410	OXA-181	2015-04-14	94	Ile-de-France	Rectal swab	SAMN42359547	Illumina
78B2	Escherichia coli	410	OXA-181	2015-04-14	63	Auvergne-Rhône-Alpes	Rectal swab	SAMN42359548	Illumina
78F5	Escherichia coli	410	OXA-181	2015-04-20	93	Ile-de-France	Rectal swab	SAMN42359549	Illumina
79J3	Escherichia coli	410	OXA-181	2015-05-12	20	Corse	Rectal swab	SAMN42359550	Illumina
81C8	Escherichia coli	410	OXA-181	2015-06-04	13	Provence-Alpes-Côte d'Azur	Urine	SAMN42359551	Illumina
81H6	Escherichia coli	410	OXA-181	2015-06-10	75	Ile-de-France	Rectal swab	SAMN42359552	Illumina
111D3	Escherichia coli	410	OXA-48	2015-06-14	83	Provence-Alpes-Côte d'Azur	Rectal swab	SAMN42359553	Illumina
82A2	Escherichia coli	410	OXA-181	2015-06-15	93	Ile-de-France	Rectal swab	SAMN42359554	Illumina
82B7	Escherichia coli	410	OXA-181	2015-06-17	94	Ile-de-France	Rectal swab	SAMN42359555	Illumina
82D6	Escherichia coli	410	OXA-181	2015-06-22	94	Ile-de-France	Rectal swab	SAMN42359556	Illumina
82D7	Escherichia coli	410	OXA-181	2015-06-22	94	Ile-de-France	Rectal swab	SAMN42359557	Illumina
104G7	Escherichia coli	410	OXA-181	2016-03-10	974	La Réunion	Blood culture	SAMN42359558	Illumina
106C6	Escherichia coli	410	OXA-181	2016-04-05	976	Mayotte	Urine	SAMN42359559	Illumina
110C3	Escherichia coli	410	NDM-5 + OXA-181	2016-05-31	94	Ile-de-France	Rectal swab	SAMN42359560	Illumina
111F2	Escherichia coli	410	OXA-181	2016-06-16	94	Ile-de-France	Urine	SAMN42359561	Illumina
120J8	Escherichia coli	410	NDM-5 + OXA-181	2016-10-12	75	Ile-de-France	Urine	SAMN42359562	Illumina
124G2	Escherichia coli	410	NDM-5 + OXA-48	2016-11-24	75	Ile-de-France	Rectal swab	SAMN42359563	Illumina
150F1	Escherichia coli	410	OXA-48	2017-09-27	69	Auvergne-Rhône-Alpes	Rectal swab	SAMN42359564	Illumina
160G6	Escherichia coli	410	NDM-1	2018-01-16	94	Ile-de-France	Rectal swab	SAMN42359565	Illumina
160H5	Escherichia coli	410	OXA-181	2018-01-17	94	Ile-de-France	Rectal swab	SAMN42359566	Illumina
160H10	Escherichia coli	410	OXA-48	2018-01-17	92	Ile-de-France	Rectal swab	SAMN42359567	Illumina
164J1	Escherichia coli	410	OXA-48	2018-01-28	95	Ile-de-France	Urine	SAMN42359568	Illumina
161G5	Escherichia coli	410	NDM-5	2018-01-30	37	Centre-Val de Loire	Rectal swab	SAMN42359569	Illumina
161J2	Escherichia coli	410	OXA-181	2018-02-01	93	Ile-de-France	Urine	SAMN42359570	Illumina
161J4	Escherichia coli	410	NDM-5	2018-02-01	29	Bretagne	Rectal swab	SAMN42359571	Illumina
163D9	Escherichia coli	410	OXA-181	2018-02-14	78	Ile-de-France	Rectal swab	SAMN42359572	Illumina
163I1	Escherichia coli	410	NDM-5	2018-02-19	974	La Réunion	Urine	SAMN42359573	Illumina
164E1	Escherichia coli	410	OXA-181	2018-02-23	75	Ile-de-France	Rectal swab	SAMN42359574	Illumina
165B8	Escherichia coli	410	OXA-181	2018-03-05	75	Ile-de-France	Sputum	SAMN42359575	Illumina
167H10	Escherichia coli	410	NDM-5 + OXA-48	2018-03-29	26	Auvergne-Rhône-Alpes	Urine	SAMN42359576	Illumina
168C8	Escherichia coli	410	NDM-5 + OXA-181	2018-04-05	974	La Réunion	Rectal swab	SAMN42359577	Illumina
169F3	Escherichia coli	410	OXA-181	2018-04-18	95	Ile-de-France	Urine	SAMN42359578	Illumina
170A1	Escherichia coli	410	OXA-181	2018-04-20	91	Ile-de-France	Rectal swab	SAMN42359579	Illumina
170G8	Escherichia coli	410	OXA-181	2018-04-26	93	Ile-de-France	Rectal swab	SAMN42359580	Illumina
171H10	Escherichia coli	410	OXA-181	2018-05-09	17	Nouvelle-Aquitaine	Rectal swab	SAMN42359581	Illumina
171J1	Escherichia coli	410	OXA-48	2018-05-11	94	Ile-de-France	Rectal swab	SAMN42359582	Illumina
172F7	Escherichia coli	410	OXA-48	2018-05-16	91	Ile-de-France	Rectal swab	SAMN42359583	Illumina
172J7	Escherichia coli	410	OXA-181	2018-05-23	92	Ile-de-France	Urine	SAMN42359584	Illumina
172J5	Escherichia coli	410	NDM-5	2018-05-23	94	Ile-de-France	Rectal swab	SAMN42359585	Illumina
173B1	Escherichia coli	410	OXA-181	2018-05-24	60	Hauts-de-France	Urine	SAMN42359586	Illumina
173E4	Escherichia coli	410	OXA-181	2018-05-25	38	Auvergne-Rhône-Alpes	Rectal swab	SAMN42359587	Illumina
175F9	Escherichia coli	410	NDM-5	2018-06-15	13	Provence-Alpes-Côte d'Azur	Rectal swab	SAMN42359588	Illumina
176E5	Escherichia coli	410	NDM-5 + OXA-181	2018-06-27	13	Provence-Alpes-Côte d'Azur	Rectal swab	SAMN42359589	Illumina
177E3	Escherichia coli	410	OXA-181	2018-07-05	974	La Réunion	Rectal swab	SAMN42359590	Illumina
179D6	Escherichia coli	410	OXA-181	2018-07-23	93	Ile-de-France	Rectal swab	SAMN42359591	Illumina
182D3	Escherichia coli	410	NDM-5	2018-08-14	77	Ile-de-France	Urine	SAMN42359592	Illumina
182G6	Escherichia coli	410	OXA-181	2018-08-17	69	Auvergne-Rhône-Alpes	Rectal swab	SAMN42359593	Illumina
186G10	Escherichia coli	410	OXA-181	2018-09-13	974	La Réunion	Rectal swab	SAMN42359594	Illumina
187G3	Escherichia coli	410	NDM-5	2018-09-20	93	Ile-de-France	Rectal swab	SAMN42359595	Illumina
188B9	Escherichia coli	410	OXA-181	2018-09-26	93	Ile-de-France	Rectal swab	SAMN42359596	Illumina
189I2	Escherichia coli	410	OXA-181	2018-10-05	94	Ile-de-France	Rectal swab	SAMN42359597	Illumina
190H6	Escherichia coli	410	NDM-5	2018-10-15	75	Ile-de-France	Urine	SAMN42359598	Illumina
191B3	Escherichia coli	410	OXA-48	2018-10-17	75	Ile-de-France	Rectal swab	SAMN42359599	Illumina
191F1	Escherichia coli	410	OXA-48	2018-10-18	69	Auvergne-Rhône-Alpes	Rectal swab	SAMN42359600	Illumina
194H3	Escherichia coli	410	OXA-181	2018-11-15	93	Ile-de-France	Blood culture	SAMN42359601	Illumina
195D10	Escherichia coli	410	NDM-1 + OXA-181	2018-11-22	98	Corse	Rectal swab	SAMN42359602	Illumina
196G10	Escherichia coli	410	OXA-181	2018-12-04	37	Centre-Val de Loire	Rectal swab	SAMN42359603	Illumina
197D8	Escherichia coli	410	ESBL or Hcase	2018-12-10	ESBL or Hcase	Ile-de-France	Rectal swab	SAMN42359604	Illumina
204H1	Escherichia coli	410	ESBL or Hcase	2019-02-14	95	Ile-de-France	Urine	SAMN42359605	Illumina
208J5	Escherichia coli	410	NDM-5 + OXA-181	2019-03-25	93	Ile-de-France	Rectal swab	SAMN42359606	Illumina
210B4	Escherichia coli	410	OXA-181	2019-04-02	65	Occitanie	Urine	SAMN42359607	Illumina
210B5	Escherichia coli	410	OXA-181	2019-04-02	65	Occitanie	Urine	SAMN42359608	Illumina
217F5	Escherichia coli	410	OXA-181	2019-06-06	95	Ile-de-France	Rectal swab	SAMN42359609	Illumina
220F4	Escherichia coli	410	NDM-5	2019-07-02	13	Provence-Alpes-Côte d'Azur	Rectal swab	SAMN42359610	Illumina
225I3	Escherichia coli	410	OXA-181	2019-08-09	91	Ile-de-France	Rectal swab	SAMN42359611	Illumina
233G6	Escherichia coli	410	NDM-5	2019-10-11	91	Ile-de-France	Rectal swab	SAMN42359612	Illumina
235H7	Escherichia coli	410	OXA-181	2019-10-29	93	Ile-de-France	Rectal swab	SAMN42359613	Illumina
240I8	Escherichia coli	410	NDM-5 + OXA-181	2019-12-10	13	Provence-Alpes-Côte d'Azur	Urine	SAMN42359614	Illumina
241G9	Escherichia coli	410	NDM-5	2019-12-17	94	Ile-de-France	Rectal swab	SAMN42359615	Illumina
243D2	Escherichia coli	410	NDM-5	2020-01-03	41	Centre-Val de Loire	Rectal swab	SAMN42359616	Illumina
243E10	Escherichia coli	410	NDM-5	2020-01-06	78	Ile-de-France	Urine	SAMN42359618	Illumina
243E10	Escherichia coli	410	NDM-5	2020-01-06	78	Ile-de-France	Urine	SAMN42359618	Illumina
243G5	Escherichia coli	410	OXA-181	2020-01-07	974	La Réunion	Blood culture	SAMN42359619	Illumina
243J10	Escherichia coli	410	NDM-5	2020-01-09	37	Centre-Val de Loire	Urine	SAMN42359620	Illumina
244E2	Escherichia coli	410	OXA-181	2020-01-15	974	La Réunion	Rectal swab	SAMN42359621	Illumina
245D2	Escherichia coli	410	OXA-181	2020-01-20	974	La Réunion	Not precised	SAMN42359622	Illumina
247A2	Escherichia coli	410	OXA-181	2020-02-06	93	Ile-de-France	Urine	SAMN42359623	Illumina
247D5	Escherichia coli	410	NDM-5	2020-02-10	56	Bretagne	Urine	SAMN42359624	Illumina
248B8	Escherichia coli	410	NDM-5	2020-02-17	976	Mayotte	Rectal swab	SAMN42359625	Illumina
248B6	Escherichia coli	410	NDM-5	2020-02-17	976	Mayotte	Rectal swab	SAMN42359626	Illumina
248D6	Escherichia coli	410	NDM-5	2020-02-18	75	Ile-de-France	Rectal swab	SAMN42359627	Illumina
249I6	Escherichia coli	410	NDM-5	2020-03-02	94	Ile-de-France	Rectal swab	SAMN42359628	Illumina
250B2	Escherichia coli	410	OXA-181	2020-03-03	92	Ile-de-France	Urine	SAMN42359629	Illumina
250I2	Escherichia coli	410	OXA-48	2020-03-09	92	Ile-de-France	Rectal swab	SAMN42359630	Illumina
251E8	Escherichia coli	410	NDM-5	2020-03-13	37	Centre-Val de Loire	Rectal swab	SAMN42359631	Illumina
252D2	Escherichia coli	410	OXA-181	2020-03-31	94	Ile-de-France	Rectal swab	SAMN42359632	Illumina
252I9	Escherichia coli	410	OXA-48	2020-04-14	92	Ile-de-France	Urine	SAMN42359633	Illumina
254C7	Escherichia coli	410	NDM-5	2020-05-12	72	Pays de la Loire	Urine	SAMN42359634	Illumina
255A5	Escherichia coli	410	OXA-181	2020-05-18	63	Auvergne-Rhône-Alpes	Rectal swab	SAMN42359635	Illumina
255I1	Escherichia coli	410	OXA-181	2020-05-25	976	Mayotte	Urine	SAMN42359636	Illumina
257C8	Escherichia coli	410	OXA-181	2020-06-11	56	Bretagne	Rectal swab	SAMN42359637	Illumina
257J9	Escherichia coli	410	NDM-5	2020-06-19	86	Nouvelle-Aquitaine	Rectal swab	SAMN42359638	Illumina
258B4	Escherichia coli	410	NDM-1	2020-06-22	976	Mayotte	Rectal swab	SAMN42359639	Illumina
258D7	Escherichia coli	410	NDM-5	2020-06-24	75	Ile-de-France	Rectal swab	SAMN42359640	Illumina
258D10	Escherichia coli	410	NDM-1	2020-06-24	974	La Réunion	Rectal swab	SAMN42359641	Illumina
258J4	Escherichia coli	410	OXA-181	2020-06-30	94	Ile-de-France	Rectal swab	SAMN42359642	Illumina
259B5	Escherichia coli	410	ESBL or Hcase	2020-07-01	987	Tahiti	Urine	SAMN42359643	Illumina
259F5	Escherichia coli	410	OXA-48	2020-07-06	33	Nouvelle-Aquitaine	Rectal swab	SAMN42359644	Illumina
259G1	Escherichia coli	410	OXA-181	2020-07-07	93	Ile-de-France	Rectal swab	SAMN42359645	Illumina
259F10	Escherichia coli	410	OXA-181	2020-07-07	93	Ile-de-France	Rectal swab	SAMN42359646	Illumina
261C5	Escherichia coli	410	NDM-5	2020-07-27	94	Ile-de-France	Rectal swab	SAMN42359647	Illumina
263E9	Escherichia coli	410	OXA-244	2020-08-19	17	Nouvelle-Aquitaine	Urine	SAMN42359648	Illumina
264I5	Escherichia coli	410	NDM-5	2020-09-08	95	Ile-de-France	Rectal swab	SAMN42359649	Illumina
266J1	Escherichia coli	410	ESBL or Hcase	2020-09-29	92	Ile-de-France	Rectal swab	SAMN42359650	Illumina
267I2	Escherichia coli	410	NDM-5 + OXA-48	2020-10-07	33	Nouvelle-Aquitaine	Urine	SAMN42359651	Illumina
268B10	Escherichia coli	410	NDM-5	2020-10-09	974	La Réunion	Rectal swab	SAMN42359652	Illumina
268C3	Escherichia coli	410	NDM-5	2020-10-09	974	La Réunion	Urine	SAMN42359653	Illumina
268B9	Escherichia coli	410	NDM-5	2020-10-09	974	La Réunion	Rectal swab	SAMN42359654	Illumina
271E8	Escherichia coli	410	NDM-5	2020-11-09	94	Ile-de-France	Rectal swab	SAMN42359655	Illumina
271I8	Escherichia coli	410	OXA-181	2020-11-16	94	Ile-de-France	Rectal swab	SAMN42359656	Illumina
272D6	Escherichia coli	410	OXA-181	2020-11-20	77	Ile-de-France	Urine	SAMN42359657	Illumina
273B3	Escherichia coli	410	OXA-181	2020-11-27	976	Mayotte	Urine	SAMN42359658	Illumina
273G1	Escherichia coli	410	OXA-181	2020-12-03	75	Ile-de-France	Rectal swab	SAMN42359659	Illumina
274H10	Escherichia coli	410	NDM-5	2020-12-15	28	Centre-Val de Loire	Not precised	SAMN42359660	Illumina
274J6	Escherichia coli	410	NDM-5	2020-12-17	94	Ile-de-France	Rectal swab	SAMN42359661	Illumina
276C7	Escherichia coli	410	OXA-181	2021-01-07	974	La Réunion	Rectal swab	SAMN42359662	Illumina
276J2	Escherichia coli	410	ESBL or Hcase	2021-01-14	94	Ile-de-France	Rectal swab	SAMN42359663	Illumina
278E3	Escherichia coli	410	OXA-181	2021-01-29	95	Ile-de-France	Rectal swab	SAMN42359664	Illumina
278E8	Escherichia coli	410	OXA-48	2021-02-01	78	Ile-de-France	Rectal swab	SAMN42359665	Illumina
307G8	Escherichia coli	410	NDM-5	2021-02-03	92	Ile-de-France	Rectal swab	SAMN42359666	Illumina
280G4	Escherichia coli	410	NDM-5	2021-03-03	77	Ile-de-France	Rectal swab	SAMN42359667	Illumina
283D7	Escherichia coli	410	NDM-5	2021-04-01	83	Provence-Alpes-Côte d'Azur	Blood culture	SAMN42359668	Illumina
285I2	Escherichia coli	410	OXA-181	2021-05-07	976	Mayotte	Rectal swab	SAMN42359669	Illumina
286E3	Escherichia coli	410	OXA-181	2021-05-18	976	Mayotte	Rectal swab	SAMN42359670	Illumina
286G2	Escherichia coli	410	OXA-181	2021-05-19	974	La Réunion	Rectal swab	SAMN42359671	Illumina
286F2	Escherichia coli	410	NDM-5	2021-05-19	69	Auvergne-Rhône-Alpes	Rectal swab	SAMN42359672	Illumina
287E7	Escherichia coli	410	NDM-5	2021-05-31	91	Ile-de-France	Rectal swab	SAMN42359673	Illumina
287D9	Escherichia coli	410	NDM-1	2021-05-31	75	Ile-de-France	Rectal swab	SAMN42359674	Illumina
288A3	Escherichia coli	410	OXA-48	2021-06-04	94	Ile-de-France	Rectal swab	SAMN42359675	Illumina
288F6	Escherichia coli	410	OXA-48	2021-06-09	94	Ile-de-France	Rectal swab	SAMN42359676	Illumina
289D9	Escherichia coli	410	OXA-181	2021-06-21	976	Mayotte	Rectal swab	SAMN42359677	Illumina
S55	Escherichia coli	410	ESBL or Hcase	2021-07-01	75	Ile-de-France	Rectal swab	SAMN42359724	Illumina
290H1	Escherichia coli	410	OXA-181	2021-07-05	92	Ile-de-France	Rectal swab	SAMN42359725	Illumina
291A10	Escherichia coli	410	OXA-181	2021-07-07	974	La Réunion	Rectal swab	SAMN42359726	Illumina
291I1	Escherichia coli	410	OXA-181	2021-07-13	33	Nouvelle-Aquitaine	Urine	SAMN42359727	Illumina
292B6	Escherichia coli	410	NDM-5	2021-07-20	69	Auvergne-Rhône-Alpes	Rectal swab	SAMN42359728	Illumina
292D8	Escherichia coli	410	OXA-181	2021-07-21	17	Nouvelle-Aquitaine	Urine	SAMN42359729	Illumina
292F7	Escherichia coli	410	NDM-5	2021-07-23	92	Ile-de-France	Rectal swab	SAMN42359730	Illumina
293B7	Escherichia coli	410	NDM-5	2021-07-28	75	Ile-de-France	Rectal swab	SAMN42359731	Illumina
293E8	Escherichia coli	410	OXA-181	2021-07-29	54	Grand Est	Urine	SAMN42359732	Illumina
294A1	Escherichia coli	410	OXA-181	2021-08-04	6	Provence-Alpes-Côte d'Azur	Rectal swab	SAMN42359733	Illumina
294B2	Escherichia coli	410	OXA-181	2021-08-05	33	Nouvelle-Aquitaine	Sputum	SAMN42359734	Illumina
294E1	Escherichia coli	410	OXA-181	2021-08-09	56	Bretagne	Rectal swab	SAMN42359735	Illumina
294G3	Escherichia coli	410	OXA-181	2021-08-10	69	Auvergne-Rhône-Alpes	Rectal swab	SAMN42359736	Illumina
294J3	Escherichia coli	410	OXA-181	2021-08-13	91	Ile-de-France	Urine	SAMN42359737	Illumina
295A4	Escherichia coli	410	NDM-1	2021-08-16	75	Ile-de-France	Rectal swab	SAMN42359738	Illumina
295G7	Escherichia coli	410	NDM-5	2021-08-19	75	Ile-de-France	Rectal swab	SAMN42359739	Illumina
295G10	Escherichia coli	410	OXA-181	2021-08-19	974	La Réunion	Rectal swab	SAMN42359740	Illumina
295H3	Escherichia coli	410	OXA-181	2021-08-19	75	Ile-de-France	Rectal swab	SAMN42359741	Illumina
295I2	Escherichia coli	410	OXA-244	2021-08-20	91	Ile-de-France	Rectal swab	SAMN42359742	Illumina
296D7	Escherichia coli	410	OXA-181	2021-08-26	78	Ile-de-France	Rectal swab	SAMN42359743	Illumina
297F3	Escherichia coli	410	OXA-181	2021-09-06	75	Ile-de-France	Rectal swab	SAMN42359744	Illumina
298C7	Escherichia coli	410	NDM-1	2021-09-13	974	La Réunion	Rectal swab	SAMN42359745	Illumina
298J10	Escherichia coli	410	NDM-5	2021-09-15	93	Ile-de-France	Rectal swab	SAMN42359746	Illumina
298I8	Escherichia coli	410	OXA-181	2021-09-15	63	Auvergne-Rhône-Alpes	Rectal swab	SAMN42359747	Illumina
299C2	Escherichia coli	410	NDM-5	2021-09-17	39	Bourgogne-Franche-Comté	Rectal swab	SAMN42359748	Illumina
299H6	Escherichia coli	410	NDM-5	2021-09-23	93	Ile-de-France	Urine	SAMN42359749	Illumina
300E2	Escherichia coli	410	NDM-5	2021-09-28	92	Ile-de-France	Rectal swab	SAMN42359750	Illumina
300E7	Escherichia coli	410	OXA-181	2021-09-29	20	Corse	Rectal swab	SAMN42359751	Illumina
301B5	Escherichia coli	410	OXA-244	2021-10-06	84	Provence-Alpes-Côte d'Azur	Urine	SAMN42359752	Illumina
301H10	Escherichia coli	410	OXA-244	2021-10-11	59	Hauts-de-France	Urine	SAMN42359753	Illumina
301I8	Escherichia coli	410	OXA-181	2021-10-11	33	Nouvelle-Aquitaine	Urine	SAMN42359754	Illumina
301J8	Escherichia coli	410	NDM-5	2021-10-12	93	Ile-de-France	Rectal swab	SAMN42359755	Illumina
302I9	Escherichia coli	410	OXA-181	2021-10-19	28	Centre-Val de Loire	Rectal swab	SAMN42359756	Illumina
303E2	Escherichia coli	410	OXA-181	2021-10-22	20	Corse	Urine	SAMN42359757	Illumina
304A10	Escherichia coli	410	OXA-181	2021-10-28	20	Corse	Urine	SAMN42359758	Illumina
304B7	Escherichia coli	410	NDM-5	2021-10-28	13	Provence-Alpes-Côte d'Azur	Urine	SAMN42359759	Illumina
305E9	Escherichia coli	410	OXA-244	2021-11-15	93	Ile-de-France	Not precised	SAMN42359760	Illumina
305F2	Escherichia coli	410	OXA-244	2021-11-15	51	Grand Est	Blood culture	SAMN42359761	Illumina
305F4	Escherichia coli	410	NDM-5 + OXA-181	2021-11-15	94	Ile-de-France	Rectal swab	SAMN42359762	Illumina
305H7	Escherichia coli	410	OXA-244	2021-11-17	94	Ile-de-France	Urine	SAMN42359763	Illumina
306E9	Escherichia coli	410	NDM-1	2021-11-22	974	La Réunion	Rectal swab	SAMN42359764	Illumina
307A1	Escherichia coli	410	NDM-5	2021-11-26	92	Ile-de-France	Rectal swab	SAMN42359765	Illumina
308D9	Escherichia coli	410	OXA-181	2021-12-13	12	Occitanie	Rectal swab	SAMN42359766	Illumina
308D8	Escherichia coli	410	OXA-48	2021-12-13	974	La Réunion	Urine	SAMN42359767	Illumina
308H2	Escherichia coli	410	OXA-181	2021-12-15	974	La Réunion	Rectal swab	SAMN42359768	Illumina
308H5	Escherichia coli	410	OXA-181	2021-12-15	974	La Réunion	Rectal swab	SAMN42359769	Illumina
308H4	Escherichia coli	410	OXA-181	2021-12-15	974	La Réunion	Rectal swab	SAMN42359770	Illumina
308I1	Escherichia coli	410	OXA-181	2021-12-16	67	Grand Est	Rectal swab	SAMN42359771	Illumina
309D5	Escherichia coli	410	OXA-181	2021-12-22	94	Ile-de-France	Rectal swab	SAMN42359772	Illumina
310B2	Escherichia coli	410	OXA-181	2021-12-30	91	Ile-de-France	Blood culture	SAMN42359773	Illumina
310B6	Escherichia coli	410	OXA-181	2021-12-31	33	Nouvelle-Aquitaine	Rectal swab	SAMN42359774	Illumina
310C5	Escherichia coli	410	NDM-5	2022-01-03	78	Ile-de-France	Urine	SAMN42359775	Illumina
311C2	Escherichia coli	410	OXA-181	2022-01-13	62	Hauts-de-France	Blood culture	SAMN42359776	Illumina
312I2	Escherichia coli	410	OXA-181	2022-01-28	974	La Réunion	Rectal swab	SAMN42359777	Illumina
312J8	Escherichia coli	410	NDM-5	2022-01-28	93	Ile-de-France	Rectal swab	SAMN42359778	Illumina
313A1	Escherichia coli	410	OXA-48	2022-01-28	43	Auvergne-Rhône-Alpes	Urine	SAMN42359779	Illumina
313C10	Escherichia coli	410	OXA-48 + VIM-4	2022-02-02	69	Auvergne-Rhône-Alpes	Rectal swab	SAMN42359780	Illumina
314E7	Escherichia coli	410	OXA-181	2022-02-15	974	La Réunion	Rectal swab	SAMN42359781	Illumina
314E3	Escherichia coli	410	NDM-1 + OXA-181	2022-02-15	974	La Réunion	Rectal swab	SAMN42359782	Illumina
314I1	Escherichia coli	410	OXA-244	2022-02-16	69	Auvergne-Rhône-Alpes	Urine	SAMN42359783	Illumina
315A9	Escherichia coli	410	NDM-5	2022-02-21	34	Occitanie	Rectal swab	SAMN42359784	Illumina
315C1	Escherichia coli	410	OXA-181	2022-02-22	92	Ile-de-France	Rectal swab	SAMN42359785	Illumina
315G10	Escherichia coli	410	NDM-5	2022-02-24	976	Mayotte	Urine	SAMN42359786	Illumina
316D3	Escherichia coli	410	NDM-5	2022-03-03	34	Occitanie	Rectal swab	SAMN42359787	Illumina
316I2	Escherichia coli	410	NDM-5	2022-03-09	78	Ile-de-France	Rectal swab	SAMN42359788	Illumina
317B4	Escherichia coli	410	OXA-181	2022-03-10	976	Mayotte	Urine	SAMN42359789	Illumina
317B7	Escherichia coli	410	OXA-181	2022-03-11	78	Ile-de-France	Rectal swab	SAMN42359790	Illumina
317G1	Escherichia coli	410	NDM-1	2022-03-15	17	Nouvelle-Aquitaine	Rectal swab	SAMN42359791	Illumina
318C1	Escherichia coli	410	NDM-5	2022-03-21	91	Ile-de-France	Rectal swab	SAMN42359792	Illumina
318E9	Escherichia coli	410	NDM-5 + OXA-181	2022-03-22	31	Occitanie	Rectal swab	SAMN42359793	Illumina
318G9	Escherichia coli	410	NDM-5	2022-03-24	69	Auvergne-Rhône-Alpes	Rectal swab	SAMN42359794	Illumina
319C5	Escherichia coli	410	NDM-5	2022-03-30	75	Ile-de-France	Rectal swab	SAMN42359795	Illumina
319G1	Escherichia coli	410	NDM-5	2022-03-31	69	Auvergne-Rhône-Alpes	Rectal swab	SAMN42359796	Illumina
319H3	Escherichia coli	410	OXA-181	2022-04-01	59	Hauts-de-France	Rectal swab	SAMN42359797	Illumina
319J3	Escherichia coli	410	OXA-181	2022-04-04	59	Hauts-de-France	Rectal swab	SAMN42359798	Illumina
320B4	Escherichia coli	410	OXA-244	2022-04-05	51	Grand Est	Rectal swab	SAMN42359799	Illumina
320C3	Escherichia coli	410	NDM-5	2022-04-06	974	La Réunion	Rectal swab	SAMN42359800	Illumina
320C3	Escherichia coli	410	NDM-5	2022-04-06	974	La Réunion	Rectal swab	SAMN42359800	Illumina
322C5	Escherichia coli	410	OXA-181	2022-04-26	976	Mayotte	Urine	SAMN42359801	Illumina
322H8	Escherichia coli	410	OXA-181	2022-04-28	75	Ile-de-France	Urine	SAMN42359802	Illumina
322H7	Escherichia coli	410	OXA-48	2022-04-28	94	Ile-de-France	Rectal swab	SAMN42359803	Illumina
322I4	Escherichia coli	410	NDM-5	2022-04-29	83	Provence-Alpes-Côte d'Azur	Blood culture	SAMN42359804	Illumina
323E7	Escherichia coli	410	NDM-5	2022-05-06	83	Provence-Alpes-Côte d'Azur	Rectal swab	SAMN42359805	Illumina
323G3	Escherichia coli	410	NDM-5	2022-05-09	94	Ile-de-France	Rectal swab	SAMN42359806	Illumina
325B4	Escherichia coli	410	NDM-5	2022-05-19	92	Ile-de-France	Rectal swab	SAMN42359807	Illumina
325B6	Escherichia coli	410	OXA-181	2022-05-19	91	Ile-de-France	Urine	SAMN42359808	Illumina
325F1	Escherichia coli	410	NDM-5	2022-05-24	93	Ile-de-France	Rectal swab	SAMN42359809	Illumina
326F10	Escherichia coli	410	NDM-1	2022-06-03	70	Bourgogne-Franche-Comté	Urine	SAMN42359810	Illumina
327G10	Escherichia coli	410	NDM-5	2022-06-10	93	Ile-de-France	Rectal swab	SAMN42359811	Illumina
328D1	Escherichia coli	410	OXA-181	2022-06-16	974	La Réunion	Rectal swab	SAMN42359812	Illumina
329A6	Escherichia coli	410	OXA-181	2022-06-21	69	Auvergne-Rhône-Alpes	Urine	SAMN42359813	Illumina
329B3	Escherichia coli	410	OXA-181	2022-06-22	974	La Réunion	Rectal swab	SAMN42359814	Illumina
329B2	Escherichia coli	410	OXA-181	2022-06-22	974	La Réunion	Rectal swab	SAMN42359815	Illumina
329B8	Escherichia coli	410	OXA-244	2022-06-22	47	Nouvelle-Aquitaine	Sputum	SAMN42359816	Illumina
329F4	Escherichia coli	410	NDM-5	2022-06-23	83	Provence-Alpes-Côte d'Azur	Blood culture	SAMN42359817	Illumina
329F9	Escherichia coli	410	NDM-5	2022-06-23	83	Provence-Alpes-Côte d'Azur	Urine	SAMN42359818	Illumina
330A6	Escherichia coli	410	NDM-5	2022-06-29	94	Ile-de-France	Rectal swab	SAMN42359819	Illumina
331B8	Escherichia coli	410	OXA-181	2022-07-07	69	Auvergne-Rhône-Alpes	Urine	SAMN42359820	Illumina
332G9	Escherichia coli	410	NDM-5	2022-07-19	974	La Réunion	Rectal swab	SAMN42359821	Illumina
333I6	Escherichia coli	410	NDM-5	2022-07-28	83	Provence-Alpes-Côte d'Azur	Urine	SAMN42359822	Illumina
334C4	Escherichia coli	410	OXA-181	2022-08-02	976	Mayotte	Rectal swab	SAMN42359823	Illumina
334B3	Escherichia coli	410	NDM-5	2022-08-02	94	Ile-de-France	Not precised	SAMN42359824	Illumina
334I5	Escherichia coli	410	NDM-5	2022-08-03	76	Normandie	Rectal swab	SAMN42359825	Illumina
334H9	Escherichia coli	410	OXA-181	2022-08-03	94	Ile-de-France	Rectal swab	SAMN42359826	Illumina
335F9	Escherichia coli	410	OXA-181	2022-08-06	59	Hauts-de-France	Urine	SAMN42359827	Illumina
336C7	Escherichia coli	410	OXA-244	2022-08-12	92	Ile-de-France	Rectal swab	SAMN42359828	Illumina
336H3	Escherichia coli	410	NDM-5	2022-08-17	75	Ile-de-France	Rectal swab	SAMN42359829	Illumina
337B9	Escherichia coli	410	NDM-5 + OXA-181	2022-08-18	94	Ile-de-France	Rectal swab	SAMN42359830	Illumina
337D4	Escherichia coli	410	ESBL or Hcase	2022-08-19	12	Occitanie	Rectal swab	SAMN42359831	Illumina
337I10	Escherichia coli	410	NDM-5	2022-08-24	974	La Réunion	Rectal swab	SAMN42359832	Illumina
339B3	Escherichia coli	410	OXA-244	2022-08-30	47	Nouvelle-Aquitaine	Urine	SAMN42359833	Illumina
339A4	Escherichia coli	410	OXA-244	2022-08-30	47	Nouvelle-Aquitaine	Rectal swab	SAMN42359834	Illumina
339D2	Escherichia coli	410	OXA-181	2022-08-31	54	Grand Est	Rectal swab	SAMN42359835	Illumina
340A2	Escherichia coli	410	NDM-5	2022-09-02	83	Provence-Alpes-Côte d'Azur	Urine	SAMN42359836	Illumina
340B9	Escherichia coli	410	OXA-181	2022-09-05	67	Grand Est	Rectal swab	SAMN42359837	Illumina
341B6	Escherichia coli	410	OXA-181	2022-09-08	45	Centre-Val de Loire	Urine	SAMN42359838	Illumina
352F9	Escherichia coli	410	OXA-48	2022-09-09	59	Hauts-de-France	Rectal swab	SAMN42359839	Illumina
351D8	Escherichia coli	410	NDM-5	2022-09-12	94	Ile-de-France	Rectal swab	SAMN42359840	Illumina
341D9	Escherichia coli	410	NDM-5	2022-09-12	83	Provence-Alpes-Côte d'Azur	Rectal swab	SAMN42359841	Illumina
351I9	Escherichia coli	410	NDM-5	2022-09-16	75	Ile-de-France	Rectal swab	SAMN42359842	Illumina
345K6	Escherichia coli	410	OXA-181	2022-09-18	976	Mayotte	Rectal swab	SAMN42359843	Illumina
343A5	Escherichia coli	410	NDM-5	2022-09-20	83	Provence-Alpes-Côte d'Azur	Blood culture	SAMN42359844	Illumina
345K4	Escherichia coli	410	NDM-5 + OXA-181	2022-09-22	976	Mayotte	Rectal swab	SAMN42359845	Illumina
343J2	Escherichia coli	410	OXA-181	2022-09-23	67	Grand Est	Rectal swab	SAMN42359846	Illumina
344A2	Escherichia coli	410	NDM-5	2022-09-26	94	Ile-de-France	Rectal swab	SAMN42359847	Illumina
346A3	Escherichia coli	410	NDM-5	2022-10-04	13	Provence-Alpes-Côte d'Azur	Blood culture	SAMN42359848	Illumina
346K7	Escherichia coli	410	OXA-181	2022-10-06	93	Ile-de-France	Rectal swab	SAMN42359849	Illumina
347A3	Escherichia coli	410	NDM-5	2022-10-08	94	Ile-de-France	Urine	SAMN42359850	Illumina
348C1	Escherichia coli	410	NDM-5	2022-10-12	83	Provence-Alpes-Côte d'Azur	Rectal swab	SAMN42359851	Illumina
349J1	Escherichia coli	410	OXA-181	2022-10-17	59	Hauts-de-France	Urine	SAMN42359852	Illumina
348I7	Escherichia coli	410	NDM-1	2022-10-17	25	Bourgogne-Franche-Comté	Urine	SAMN42359853	Illumina
350C2	Escherichia coli	410	OXA-181	2022-10-24	59	Hauts-de-France	Urine	SAMN42359854	Illumina
350H5	Escherichia coli	410	NDM-5	2022-10-24	94	Ile-de-France	Rectal swab	SAMN42359855	Illumina
350H9	Escherichia coli	410	NDM-5	2022-10-25	94	Ile-de-France	Urine	SAMN42359856	Illumina
350H8	Escherichia coli	410	NDM-5	2022-10-26	94	Ile-de-France	Rectal swab	SAMN42359857	Illumina
351F7	Escherichia coli	410	OXA-48	2022-10-29	59	Hauts-de-France	Rectal swab	SAMN42359858	Illumina
351C10	Escherichia coli	410	OXA-48	2022-11-01	59	Hauts-de-France	Rectal swab	SAMN42359859	Illumina
352H9	Escherichia coli	410	NDM-1	2022-11-05	70	Bourgogne-Franche-Comté	Blood culture	SAMN42359860	Illumina
355I7	Escherichia coli	410	NDM-5 + OXA-181	2022-11-07	92	Ile-de-France	Blood culture	SAMN42359861	Illumina
352C8	Escherichia coli	410	NDM-5	2022-11-07	94	Ile-de-France	Rectal swab	SAMN42359862	Illumina
354J4	Escherichia coli	410	NDM-5	2022-11-18	93	Ile-de-France	Rectal swab	SAMN42359863	Illumina
356G1	Escherichia coli	410	ESBL or Hcase	2022-11-23	62	Hauts-de-France	Rectal swab	SAMN42359864	Illumina
357B6	Escherichia coli	410	NDM-5	2022-12-01	93	Ile-de-France	Urine	SAMN42359865	Illumina
357D1	Escherichia coli	410	OXA-181	2022-12-02	94	Ile-de-France	Rectal swab	SAMN42359866	Illumina
358I3	Escherichia coli	410	NDM-5	2022-12-12	93	Ile-de-France	Rectal swab	SAMN42359867	Illumina
359A2	Escherichia coli	410	NDM-5	2022-12-13	13	Provence-Alpes-Côte d'Azur	Blood culture	SAMN42359868	Illumina
359B1	Escherichia coli	410	OXA-181	2022-12-13	94	Ile-de-France	Rectal swab	SAMN42359869	Illumina
359C9	Escherichia coli	410	OXA-181	2022-12-14	69	Auvergne-Rhône-Alpes	Urine	SAMN42359870	Illumina
359K7	Escherichia coli	410	NDM-5	2022-12-15	26	Auvergne-Rhône-Alpes	Rectal swab	SAMN42359871	Illumina
361C9	Escherichia coli	410	NDM-5	2023-01-04	13	Provence-Alpes-Côte d'Azur	Blood culture	SAMN42359872	Illumina
361C7	Escherichia coli	410	NDM-5	2023-01-04	13	Provence-Alpes-Côte d'Azur	Rectal swab	SAMN42359873	Illumina
361C10	Escherichia coli	410	NDM-5	2023-01-04	13	Provence-Alpes-Côte d'Azur	Rectal swab	SAMN42359874	Illumina
361C8	Escherichia coli	410	NDM-5	2023-01-04	13	Provence-Alpes-Côte d'Azur	Rectal swab	SAMN42365452	Illumina
361D1	Escherichia coli	410	NDM-5	2023-01-04	13	Provence-Alpes-Côte d'Azur	Rectal swab	SAMN42365453	Illumina
361C6	Escherichia coli	410	NDM-5	2023-01-04	13	Provence-Alpes-Côte d'Azur	Rectal swab	SAMN42365454	Illumina
361G1	Escherichia coli	410	NDM-5	2023-01-04	94	Ile-de-France	Urine	SAMN42365455	Illumina
361H6	Escherichia coli	410	NDM-5	2023-01-04	83	Provence-Alpes-Côte d'Azur	Digestive infection	SAMN42365456	Illumina
362A2	Escherichia coli	410	NDM-5	2023-01-09	976	Mayotte	Rectal swab	SAMN42365457	Illumina
362C5	Escherichia coli	410	NDM-5	2023-01-10	93	Ile-de-France	Rectal swab	SAMN42365458	Illumina
362I10	Escherichia coli	410	NDM-5	2023-01-12	974	La Réunion	Rectal swab	SAMN42365459	Illumina
364I6	Escherichia coli	410	OXA-181	2023-01-24	33	Nouvelle-Aquitaine	Urine	SAMN42365460	Illumina
365A1	Escherichia coli	410	OXA-48	2023-01-25	67	Grand Est	Rectal swab	SAMN42365461	Illumina
366F6	Escherichia coli	410	NDM-5	2023-02-06	976	Mayotte	Rectal swab	SAMN42365462	Illumina
367H3	Escherichia coli	410	OXA-181	2023-02-14	974	La Réunion	Rectal swab	SAMN42365463	Illumina
368I3	Escherichia coli	410	OXA-181	2023-02-21	94	Ile-de-France	Rectal swab	SAMN42365464	Illumina
369D4	Escherichia coli	410	OXA-244	2023-02-24	92	Ile-de-France	Rectal swab	SAMN42365465	Illumina
370F6	Escherichia coli	410	OXA-181	2023-03-02	976	Mayotte	Rectal swab	SAMN42365466	Illumina
370F10	Escherichia coli	410	OXA-181	2023-03-03	62	Hauts-de-France	Urine	SAMN42365467	Illumina
370I3	Escherichia coli	410	NDM-1	2023-03-06	70	Bourgogne-Franche-Comté	Urine	SAMN42365468	Illumina
370J7	Escherichia coli	410	OXA-181	2023-03-07	59	Hauts-de-France	Rectal swab	SAMN42365469	Illumina
372H9	Escherichia coli	410	NDM-5	2023-03-20	92	Ile-de-France	Rectal swab	SAMN42365470	Illumina
373B6	Escherichia coli	410	NDM-5	2023-03-23	22	Bretagne	Rectal swab	SAMN42365471	Illumina
373G7	Escherichia coli	410	NDM-5	2023-03-28	13	Provence-Alpes-Côte d'Azur	Urine	SAMN42365472	Illumina
373J9	Escherichia coli	410	OXA-181	2023-03-28	94	Ile-de-France	Rectal swab	SAMN42365473	Illumina
373K3	Escherichia coli	410	OXA-181	2023-03-29	51	Grand Est	Rectal swab	SAMN42365474	Illumina
375G1	Escherichia coli	410	OXA-181	2023-04-11	75	Ile-de-France	Rectal swab	SAMN42365475	Illumina
375G8	Escherichia coli	410	NDM-5	2023-04-12	59	Hauts-de-France	Rectal swab	SAMN42365476	Illumina
376K10	Escherichia coli	410	OXA-244	2023-04-20	92	Ile-de-France	Rectal swab	SAMN42365477	Illumina
377J5	Escherichia coli	410	NDM-5	2023-04-27	976	Mayotte	Blood culture	SAMN42365478	Illumina
377K10	Escherichia coli	410	NDM-5	2023-04-28	75	Ile-de-France	Rectal swab	SAMN42365479	Illumina
378F9	Escherichia coli	410	NDM-5	2023-05-04	13	Provence-Alpes-Côte d'Azur	Urine	SAMN42365480	Illumina
378H6	Escherichia coli	410	NDM-5	2023-05-04	974	La Réunion	Rectal swab	SAMN42365481	Illumina
378K5	Escherichia coli	410	NDM-5	2023-05-09	13	Provence-Alpes-Côte d'Azur	Rectal swab	SAMN42365482	Illumina
378K3	Escherichia coli	410	NDM-5	2023-05-09	13	Provence-Alpes-Côte d'Azur	Rectal swab	SAMN42365483	Illumina
378K2	Escherichia coli	410	NDM-5	2023-05-09	13	Provence-Alpes-Côte d'Azur	Rectal swab	SAMN42365484	Illumina
378K4	Escherichia coli	410	NDM-5	2023-05-09	13	Provence-Alpes-Côte d'Azur	Rectal swab	SAMN42365485	Illumina
379F3	Escherichia coli	410	NDM-5	2023-05-11	35	Bretagne	Rectal swab	SAMN42365486	Illumina
379H5	Escherichia coli	410	OXA-181	2023-05-12	13	Provence-Alpes-Côte d'Azur	Rectal swab	SAMN42365487	Illumina
379K2	Escherichia coli	410	NDM-5	2023-05-15	13	Provence-Alpes-Côte d'Azur	Rectal swab	SAMN42365488	Illumina
380A4	Escherichia coli	410	NDM-5	2023-05-16	13	Provence-Alpes-Côte d'Azur	Rectal swab	SAMN42365489	Illumina
380A6	Escherichia coli	410	NDM-5	2023-05-16	13	Provence-Alpes-Côte d'Azur	Rectal swab	SAMN42365490	Illumina
380G6	Escherichia coli	410	NDM-5	2023-05-17	13	Provence-Alpes-Côte d'Azur	Rectal swab	SAMN42365491	Illumina
381C5	Escherichia coli	410	NDM-5	2023-05-23	13	Provence-Alpes-Côte d'Azur	Rectal swab	SAMN42365492	Illumina
381D1	Escherichia coli	410	NDM-5	2023-05-23	13	Provence-Alpes-Côte d'Azur	Rectal swab	SAMN42365493	Illumina
381C9	Escherichia coli	410	NDM-5	2023-05-23	13	Provence-Alpes-Côte d'Azur	Rectal swab	SAMN42365494	Illumina
381F6	Escherichia coli	410	OXA-181	2023-05-23	974	La Réunion	Rectal swab	SAMN42365495	Illumina
381D7	Escherichia coli	410	NDM-5	2023-05-23	13	Provence-Alpes-Côte d'Azur	Rectal swab	SAMN42365496	Illumina
381C3	Escherichia coli	410	NDM-5	2023-05-23	13	Provence-Alpes-Côte d'Azur	Rectal swab	SAMN42365497	Illumina
381D3	Escherichia coli	410	NDM-5	2023-05-23	13	Provence-Alpes-Côte d'Azur	Rectal swab	SAMN42365498	Illumina
381C2	Escherichia coli	410	NDM-5	2023-05-23	13	Provence-Alpes-Côte d'Azur	Rectal swab	SAMN42365499	Illumina
381C4	Escherichia coli	410	NDM-5	2023-05-23	13	Provence-Alpes-Côte d'Azur	Rectal swab	SAMN42365500	Illumina
381C6	Escherichia coli	410	NDM-5	2023-05-23	13	Provence-Alpes-Côte d'Azur	Rectal swab	SAMN42365501	Illumina
381D6	Escherichia coli	410	NDM-5	2023-05-23	13	Provence-Alpes-Côte d'Azur	Rectal swab	SAMN42365502	Illumina
381D5	Escherichia coli	410	NDM-5	2023-05-23	13	Provence-Alpes-Côte d'Azur	Rectal swab	SAMN42365503	Illumina
381C8	Escherichia coli	410	NDM-5	2023-05-23	13	Provence-Alpes-Côte d'Azur	Rectal swab	SAMN42365504	Illumina
381D2	Escherichia coli	410	NDM-5	2023-05-23	13	Provence-Alpes-Côte d'Azur	Rectal swab	SAMN42365505	Illumina
381D4	Escherichia coli	410	NDM-5	2023-05-23	13	Provence-Alpes-Côte d'Azur	Rectal swab	SAMN42365506	Illumina
381C10	Escherichia coli	410	NDM-5	2023-05-23	13	Provence-Alpes-Côte d'Azur	Rectal swab	SAMN42365507	Illumina
381C7	Escherichia coli	410	NDM-5	2023-05-23	13	Provence-Alpes-Côte d'Azur	Rectal swab	SAMN42365508	Illumina
381H4	Escherichia coli	410	NDM-5	2023-05-24	13	Provence-Alpes-Côte d'Azur	Rectal swab	SAMN42365509	Illumina
381I1	Escherichia coli	410	OXA-181	2023-05-24	64	Nouvelle-Aquitaine	Rectal swab	SAMN42365510	Illumina
381G9	Escherichia coli	410	OXA-181	2023-05-24	33	Nouvelle-Aquitaine	Urine	SAMN42365511	Illumina
381G5	Escherichia coli	410	NDM-5	2023-05-24	45	Centre-Val de Loire	Rectal swab	SAMN42365512	Illumina
381J5	Escherichia coli	410	NDM-5	2023-05-25	29	Bretagne	Blood culture	SAMN42365513	Illumina
382H5	Escherichia coli	410	NDM-1	2023-05-31	70	Bourgogne-Franche-Comté	Urine	SAMN42365514	Illumina
382K6	Escherichia coli	410	NDM-5	2023-06-02	13	Provence-Alpes-Côte d'Azur	Rectal swab	SAMN42365515	Illumina
382K9	Escherichia coli	410	NDM-5	2023-06-02	13	Provence-Alpes-Côte d'Azur	Rectal swab	SAMN42365516	Illumina
382K4	Escherichia coli	410	NDM-5	2023-06-02	13	Provence-Alpes-Côte d'Azur	Rectal swab	SAMN42365517	Illumina
382K10	Escherichia coli	410	NDM-5	2023-06-02	13	Provence-Alpes-Côte d'Azur	Rectal swab	SAMN42365518	Illumina
383A1	Escherichia coli	410	NDM-5	2023-06-02	13	Provence-Alpes-Côte d'Azur	Blood culture	SAMN42365519	Illumina
383A3	Escherichia coli	410	NDM-5	2023-06-02	13	Provence-Alpes-Côte d'Azur	Rectal swab	SAMN42365520	Illumina
382K8	Escherichia coli	410	NDM-5	2023-06-02	13	Provence-Alpes-Côte d'Azur	Rectal swab	SAMN42365521	Illumina
382K7	Escherichia coli	410	NDM-5	2023-06-02	13	Provence-Alpes-Côte d'Azur	Rectal swab	SAMN42365522	Illumina
383A2	Escherichia coli	410	NDM-5	2023-06-02	13	Provence-Alpes-Côte d'Azur	Rectal swab	SAMN42365523	Illumina
383G8	Escherichia coli	410	NDM-5	2023-06-06	13	Provence-Alpes-Côte d'Azur	Rectal swab	SAMN42365524	Illumina
383H10	Escherichia coli	410	NDM-5	2023-06-07	13	Provence-Alpes-Côte d'Azur	Urine	SAMN42365525	Illumina
384B7	Escherichia coli	410	NDM-5	2023-06-08	976	Mayotte	Rectal swab	SAMN42365526	Illumina
384C9	Escherichia coli	410	NDM-5	2023-06-09	83	Provence-Alpes-Côte d'Azur	Bone	SAMN42365527	Illumina
384D5	Escherichia coli	410	OXA-181	2023-06-09	94	Ile-de-France	Rectal swab	SAMN42365528	Illumina
384I4	Escherichia coli	410	NDM-5	2023-06-12	35	Bretagne	Rectal swab	SAMN42365529	Illumina
384H10	Escherichia coli	410	NDM-5	2023-06-12	14	Normandie	Urine	SAMN42365530	Illumina
384J10	Escherichia coli	410	OXA-181	2023-06-13	13	Provence-Alpes-Côte d'Azur	Rectal swab	SAMN42365531	Illumina
385A4	Escherichia coli	410	NDM-5	2023-06-14	13	Provence-Alpes-Côte d'Azur	Rectal swab	SAMN42365532	Illumina
385B2	Escherichia coli	410	OXA-181	2023-06-14	62	Hauts-de-France	Rectal swab	SAMN42365533	Illumina
385A8	Escherichia coli	410	NDM-5 + OXA-181	2023-06-14	92	Ile-de-France	Rectal swab	SAMN42365534	Illumina
385F9	Escherichia coli	410	NDM-5	2023-06-16	78	Ile-de-France	Rectal swab	SAMN42365535	Illumina
385H7	Escherichia coli	410	NDM-5	2023-06-19	78	Ile-de-France	Urine	SAMN42365536	Illumina
385I4	Escherichia coli	410	NDM-5	2023-06-20	83	Provence-Alpes-Côte d'Azur	Urine	SAMN42365537	Illumina
386F9	Escherichia coli	410	OXA-181	2023-06-26	13	Provence-Alpes-Côte d'Azur	Urine	SAMN42365538	Illumina
386F10	Escherichia coli	410	NDM-5	2023-06-26	13	Provence-Alpes-Côte d'Azur	Urine	SAMN42365539	Illumina
386K5	Escherichia coli	410	NDM-19	2023-06-27	93	Ile-de-France	Urine	SAMN42365540	Illumina
386J7	Escherichia coli	410	OXA-244	2023-06-27	92	Ile-de-France	Rectal swab	SAMN42365541	Illumina
387G3	Escherichia coli	410	OXA-244	2023-06-29	69	Auvergne-Rhône-Alpes	Urine	SAMN42365542	Illumina
387H9	Escherichia coli	410	NDM-5	2023-06-30	13	Provence-Alpes-Côte d'Azur	Urine	SAMN42365543	Illumina
388H10	Escherichia coli	410	OXA-48	2023-07-06	67	Grand Est	Urine	SAMN42365544	Illumina
388J9	Escherichia coli	410	NDM-5	2023-07-07	93	Ile-de-France	Rectal swab	SAMN42365545	Illumina
388K3	Escherichia coli	410	NDM-5	2023-07-07	92	Ile-de-France	Rectal swab	SAMN42365546	Illumina
389H3	Escherichia coli	410	OXA-244	2023-07-11	24	Nouvelle-Aquitaine	Rectal swab	SAMN42365547	Illumina
389I10	Escherichia coli	410	NDM-5	2023-07-12	83	Provence-Alpes-Côte d'Azur	Rectal swab	SAMN42365548	Illumina
389K2	Escherichia coli	410	NDM-5	2023-07-12	83	Provence-Alpes-Côte d'Azur	Rectal swab	SAMN42365549	Illumina
389H9	Escherichia coli	410	NDM-5	2023-07-12	93	Ile-de-France	Rectal swab	SAMN42365550	Illumina
390B1	Escherichia coli	410	NDM-5	2023-07-13	93	Ile-de-France	Rectal swab	SAMN42365551	Illumina
390D2	Escherichia coli	410	NDM-5	2023-07-17	37	Centre-Val de Loire	Rectal swab	SAMN42365552	Illumina
390K6	Escherichia coli	410	OXA-181	2023-07-19	974	La Réunion	Rectal swab	SAMN42365553	Illumina
391F7	Escherichia coli	410	OXA-181	2023-07-24	94	Ile-de-France	Rectal swab	SAMN42365554	Illumina
392K3	Escherichia coli	410	ESBL or Hcase	2023-07-28	93	Ile-de-France	Rectal swab	SAMN42365555	Illumina
393H10	Escherichia coli	410	NDM-5	2023-08-02	91	Ile-de-France	Rectal swab	SAMN42365556	Illumina
393J1	Escherichia coli	410	NDM-5	2023-08-03	75	Ile-de-France	Rectal swab	SAMN42365557	Illumina
395D1	Escherichia coli	410	NDM-5	2023-08-10	94	Ile-de-France	Rectal swab	SAMN42365558	Illumina
397D8	Escherichia coli	410	NDM-5	2023-08-23	94	Ile-de-France	Urine	SAMN42365559	Illumina
397K7	Escherichia coli	410	OXA-244	2023-08-25	75	Ile-de-France	Urine	SAMN42365560	Illumina
398B1	Escherichia coli	410	OXA-181	2023-08-28	56	Bretagne	Urine	SAMN42365561	Illumina
398B5	Escherichia coli	410	OXA-48	2023-08-28	75	Ile-de-France	Rectal swab	SAMN42365562	Illumina
398F7	Escherichia coli	410	ESBL or Hcase	2023-08-29	75	Ile-de-France	Urine	SAMN42365563	Illumina
398H10	Escherichia coli	410	NDM-5 + OXA-48	2023-08-30	33	Nouvelle-Aquitaine	Urine	SAMN42365564	Illumina
398H3	Escherichia coli	410	NDM-5 + OXA-181	2023-08-30	94	Ile-de-France	Rectal swab	SAMN42365565	Illumina
398K10	Escherichia coli	410	OXA-181	2023-09-01	62	Hauts-de-France	Urine	SAMN42365566	Illumina
401D4	Escherichia coli	410	NDM-5	2023-09-13	51	Grand Est	Rectal swab	SAMN42365567	Illumina
401C9	Escherichia coli	410	NDM-5 + OXA-244	2023-09-13	45	Centre-Val de Loire	Rectal swab	SAMN42365568	Illumina
401F9	Escherichia coli	410	NDM-5 + OXA-181	2023-09-14	93	Ile-de-France	Urine	SAMN42365569	Illumina
401J1	Escherichia coli	410	OXA-181	2023-09-15	56	Bretagne	Rectal swab	SAMN42365570	Illumina
402B9	Escherichia coli	410	NDM-5	2023-09-19	90	Bourgogne-Franche-Comté	Rectal swab	SAMN42365571	Illumina
402J9	Escherichia coli	410	NDM-5	2023-09-21	59	Hauts-de-France	Rectal swab	SAMN42365572	Illumina
403C3	Escherichia coli	410	NDM-5 + OXA-181	2023-09-22	76	Normandie	Rectal swab	SAMN42365573	Illumina
405K6	Escherichia coli	410	NDM-5	2023-10-06	93	Ile-de-France	Rectal swab	SAMN42365574	Illumina
405K5	Escherichia coli	410	OXA-181	2023-10-06	94	Ile-de-France	Rectal swab	SAMN42365575	Illumina
406G8	Escherichia coli	410	NDM-5	2023-10-10	53	Pays de la Loire	Rectal swab	SAMN42365576	Illumina
406I9	Escherichia coli	410	NDM-5	2023-10-11	50	Normandie	Rectal swab	SAMN42365577	Illumina
407D3	Escherichia coli	410	NDM-5	2023-10-13	67	Grand Est	Rectal swab	SAMN42365578	Illumina
407J3	Escherichia coli	410	NDM-5	2023-10-16	93	Ile-de-France	Rectal swab	SAMN42365579	Illumina
408A5	Escherichia coli	410	OXA-181	2023-10-17	94	Ile-de-France	Urine	SAMN42365580	Illumina
408A7	Escherichia coli	410	OXA-181	2023-10-17	94	Ile-de-France	Blood culture	SAMN42365581	Illumina
410B2	Escherichia coli	410	OXA-181	2023-10-25	91	Ile-de-France	Rectal swab	SAMN42365582	Illumina
409K6	Escherichia coli	410	OXA-48	2023-10-25	54	Grand Est	Urine	SAMN42365583	Illumina
412C4	Escherichia coli	410	NDM-5	2023-11-06	45	Centre-Val de Loire	Rectal swab	SAMN42365584	Illumina
412J10	Escherichia coli	410	NDM-5	2023-11-08	94	Ile-de-France	Rectal swab	SAMN42365585	Illumina
413A2	Escherichia coli	410	NDM-5	2023-11-08	83	Provence-Alpes-Côte d'Azur	Urine	SAMN42365586	Illumina
413G10	Escherichia coli	410	OXA-181	2023-11-13	93	Ile-de-France	Rectal swab	SAMN42365587	Illumina
414C5	Escherichia coli	410	OXA-181	2023-11-16	62	Hauts-de-France	Rectal swab	SAMN42365588	Illumina
415G2	Escherichia coli	410	NDM-5	2023-11-22	92	Ile-de-France	Rectal swab	SAMN42365589	Illumina
415F8	Escherichia coli	410	NDM-5	2023-11-22	13	Provence-Alpes-Côte d'Azur	Urine	SAMN42365590	Illumina
415F7	Escherichia coli	410	OXA-181	2023-11-22	93	Ile-de-France	Rectal swab	SAMN42365591	Illumina
415H6	Escherichia coli	410	ESBL or Hcase	2023-11-23	94	Ile-de-France	Rectal swab	SAMN42365592	Illumina
417C8	Escherichia coli	410	NDM-5 + OXA-48	2023-11-30	33	Nouvelle-Aquitaine	Urine	SAMN42365593	Illumina
417I8	Escherichia coli	410	NDM-5	2023-12-04	93	Ile-de-France	Rectal swab	SAMN42365594	Illumina
418F9	Escherichia coli	410	NDM-5 + OXA-48	2023-12-07	33	Nouvelle-Aquitaine	Rectal swab	SAMN42365595	Illumina
Other E. coli ST1722 strains included in the tudy
Strain	Species	MLST	Carbapenemase	isolation date	French Department	French Region	Specimen	Genbank accesion Number (In progress)	Sequencing method
168F1	Escherichia coli	1722	OXA-181	2018-04-06	94	Ile-de-France	Rectal swab	SAMN42327974	Illumina
252D4	Escherichia coli	1722	OXA-181	2020-03-31	74	Auvergne-Rhône-Alpes	Urine	SAMN42327975	Illumina
262C9	Escherichia coli	1722	OXA-48	2020-08-07	59	Nord	Rectal swab	SAMN42327976	Illumina
275H9	Escherichia coli	1722	OXA-244	2020-12-29	92	Ile-de-France	Rectal swab	SAMN42327977	Illumina
298I5	Escherichia coli	1722	OXA-48	2021-09-15	69	Auvergne-Rhône-Alpes	Urine	SAMN42327978	Illumina
303B7	Escherichia coli	1722	OXA-48	2021-10-20	26	Grand Est	Rectal swab	SAMN42327979	Illumina
307F1	Escherichia coli	1722	OXA-48	2021-12-01	59	Nord	Rectal swab	SAMN42327980	Illumina
356D7	Escherichia coli	1722	OXA-244	2022-11-25	37	Pays de la Loire	Urine	SAMN42327981	Illumina
360D6	Escherichia coli	1722	OXA-181	2022-12-23	78	Ile-de-France	Rectal swab	SAMN42327982	Illumina
361C2	Escherichia coli	1722	NDM-1	2023-01-03	59	Nord	Skin abscess	SAMN42327983	Illumina
371G6	Escherichia coli	1722	NDM-24	2023-03-10	85	Pays de la Loire	Urine	SAMN42327984	Illumina
376A2	Escherichia coli	1722	OXA-244	2023-04-14	92	Ile-de-France	Rectal swab	SAMN42327985	Illumina
376A5	Escherichia coli	1722	OXA-244	2023-04-14	91	Ile-de-France	Rectal swab	SAMN42327986	Illumina
388J8	Escherichia coli	1722	OXA-244	2023-07-06	28	Centre-Val de Loire	Genital infection	SAMN42327987	Illumina
407H9	Escherichia coli	1722	OXA-48	2023-10-13	44	Pays de la Loire	Rectal swab	SAMN42327988	Illumina
416B4	Escherichia coli	1722	OXA-48	2023-11-27	59	Nord	Urine	SAMN42327989	Illumina
416B10	Escherichia coli	1722	OXA-181	2023-11-27	92	Ile-de-France	Genital infection	SAMN42327990	Illumina
420F3	Escherichia coli	1722	NDM-5	2023-12-18	974	La Réunion	Rectal swab	SAMN42327991	Illumina
423H9	Escherichia coli	1722	OXA-48	2024-01-21	38	Auvergne-Rhône-Alpes	Rectal swab	SAMN42327992	Illumina
425F1	Escherichia coli	1722	OXA-48	2024-01-22	33	Occitanie	Rectal swab	SAMN42327993	Illumina

## Sheet: Appendix 1 Table 2
Appendix 1 Table 2. Plasmid content and genetic environment of blaOXA-484 genes for the strains included in a study of OXA-484–producing Enterobacterales, France, 2018–2023
Strain	Species	MLST	Plasmid content	Genetic environment (Figure 3)	Mapping with IncX3 plasmid of Moser et al		Mapping with ColKP3, IncFIA-like/IncFIB-like IncFII plasmid of Findlay et al		MinION sequencing
					Query cover	% identity	Query cover	% identity
173G7	Citrobacter youngae	491	IncP1	C	Different plasmid (IncP1)				No
187E8	Escherichia coli	167	Col(pHAD28)-like, Col440I-like, ColKP3, IncY	A	99	99.93			No
172D10	Escherichia coli	69	Col(MG828)-like, Col156-like, Col8282, IncB/O/K/Z, IncN, IncP1, IncX4	C	Different plasmid (IncP1)				No
303D1	Escherichia coli	410	ColKP3, IncFIA, IncFII(pAMA1167-NDM-5)-like, IncI(Gamma),IncFIB(AP001918), IncQ1, IncX3	A	100	100	ND	ND	No
304B5	Escherichia coli	1722	Col(MG828)-like, Col156-like, ColpVC, ColKP3, IncFIA, IncFII(pRSB107),IncFIB(AP001918)	A	ND	ND	90	99.98	No
305B4	Escherichia coli	410	ColKP3, IncY,IncFIA, IncFII(pAMA1167-NDM-5)-like, IncM1,IncFIB(AP001918), IncQ1, IncX3	A	100	100	ND	ND	No
308F5	Escherichia coli	410	ColKP3, IncY,IncFIA, IncFII(pAMA1167-NDM-5)-like, IncI(Gamma),IncFIB(AP001918), IncQ1, IncX3	A	100	100	ND	ND	No
307B7	Escherichia coli	410	ColKP3, IncY,IncFIA, IncFII(pAMA1167-NDM-5)-like, IncFIB(AP001918), IncQ1, IncX3	A	100	100	ND	ND	No
314B9	Escherichia coli	410	ColKP3, IncY,IncFIA, IncFII(pAMA1167-NDM-5)-like, IncM1,IncFIB, IncQ1, IncX3	A	100	100	ND	ND	No
314J8	Escherichia coli	410	ColKP3, IncFIA, IncFII(pAMA1167-NDM-5)-like, IncI(Gamma), IncFIB(AP001918), IncQ1, IncX3	A	100	100	ND	ND	No
318I6	Escherichia coli	410	ColKP3, IncFIA, IncFII(pAMA1167-NDM-5)-like, IncI(Gamma),IncFIB(AP001918), IncQ1, IncX3	A	100	100	ND	ND	No
320F6	Escherichia coli	410	ColKP3, IncFIA, IncFII(pAMA1167-NDM-5)-like, IncI(Gamma), IncFIB(AP001918), IncQ1, IncX3	A	100	100	ND	ND	No
320J3	Escherichia coli	410	ColKP3, IncFIA, IncFII(pAMA1167-NDM-5)-like, IncI(Gamma), IncFIB(AP001918), IncQ1, IncX3	A	100	100	ND	ND	No
320I5	Escherichia coli	410	ColKP3, IncFIA, IncFII(pAMA1167-NDM-5)-like, IncI(Gamma), IncFIB(AP001918), IncQ1, IncX3	A	100	100	ND	ND	No
323I2	Escherichia coli	410	ColKP3, IncL,IncFIA, IncFII(pAMA1167-NDM-5)-like, IncI(Gamma,), IncFIB(AP001918), IncQ1, IncX3	A	100	100	ND	ND	No
324E4	Escherichia coli	410	ColKP3, IncY,IncFIA, IncFII(pAMA1167-NDM-5)-like, IncI(Gamma), IncFIB(AP001918), IncQ1, IncX3	A	100	100	ND	ND	No
326H4	Escherichia coli	410	ColKP3, IncY,IncFIA, IncFII(pAMA1167-NDM-5)-like, IncI(Gamma), IncFIB(AP001918), IncQ1, IncX3	A	100	100	ND	ND	No
328A1	Escherichia coli	1722	Col(MG828)-like, Col156-like, ColRNAI, ColKP3,IncFIA, IncFII(pRSB107), IncFIB(AP001918)	A	ND	ND	100	99.98	No
330B6	Escherichia coli	410	ColKP3, IncFIA, IncFII(pAMA1167-NDM-5)-like, IncI(Gamma), IncFIB(AP001918), IncQ1, IncX3	A	100	100	ND	ND	No
345G8	Escherichia coli	1722	Col(MG828)-like, Col156-like, ColKP3, IncFIA, IncFII(pRSB107), IncFIB(AP001918)	A	ND	ND	99	99.87	No
346D9	Escherichia coli	2705	Col(MG828)-like, Col156-like, Col440I-like, ColKP3, IncFIA, IncFII(pRSB107)IncFIB(AP001918), IncFII(pCoo)-like	B	ND	ND	87	99.78	Yes
349C4	Escherichia coli	410	Col156-like, ColKP3, IncB/O/K/Z, IncL, IncFIA, IncFII(pAMA1167-NDM-5)-like, IncFIB(AP001918), IncQ1, IncX3	A	100	100	ND	ND	No
349I10	Escherichia coli	410	ColKP3, IncFIA, IncFII(pAMA1167-NDM-5)-like, IncI(Gamma), IncFIB(AP001918), IncQ1, IncX3	A	100	100	ND	ND	No
357B7	Escherichia coli	410	ColKP3, IncYIncFIA, IncFII(pAMA1167-NDM-5)-like, IncI(Gamma), IncFIB(AP001918), IncQ1, IncX3	A	100	100	ND	ND	No
357B9	Escherichia coli	410	ColKP3, IncYIncFIA, IncFII(pAMA1167-NDM-5)-like, IncI(Gamma), IncFIB(AP001918), IncQ1, IncX3	A	100	100	ND	ND	No
366F3	Escherichia coli	1722	Col(MG828)-like, Col156-like, ColRNAI, ColKP3, IncFIA, IncFII(pRSB107), IncFIB(AP001918), IncFII(pCoo)-like	A	ND	ND	100	99.87	No
368H1	Escherichia coli	410	ColKP3, IncY, IncFIA, IncFII(pAMA1167-NDM-5)-like, IncI(Gamma), IncFIB(AP001918), IncQ1, IncX3	A	100	100	ND	ND	No
369K4	Escherichia coli	448	Col440I-like, IncI(Gamma), ColKP3, IncFIA, IncFII(pRSB107), IncFIB(AP001918)	A	ND	ND	83	99.95	Yes
369K5	Escherichia coli	448	Col440I-like, IncI(Gamma), ColKP3, IncFIA, IncFII(pRSB107), IncFIB(AP001918)	A	ND	ND	83	99.95	No (369K4 clonal strain)
373A7	Escherichia coli	10	ColKP3, IncFIA, IncFII(pRSB107), IncFIB(AP001918)	A	ND	ND	99	99.87	No
374C7	Escherichia coli	410	ColKP3, IncX4, IncFIA, IncFII(pAMA1167-NDM-5)-like, IncI(Gamma), IncFIB(AP001918), IncQ1, IncX3	A	100	100	ND	ND	No
374H4	Escherichia coli	1722	Col(MG828)-like, Col156-like, ColKP3, IncFIA, IncFII(pRSB107), IncFIB(AP001918)	A	ND	ND	97	99.98	No
374J1	Escherichia coli	1722	Col(MG828)-like, Col156-like,ColKP3, IncFIA, IncFII(pRSB107), IncFIB(AP001918)	A	ND	ND	94	99.99	No
375B2	Escherichia coli	410	ColKP3, IncFIA, IncFII(pAMA1167-NDM-5)-like, IncI(Gamma, ), IncFIB(AP001918), IncQ1, IncX3	A	100	100	ND	ND	No
375B4	Escherichia coli	410	ColKP3, IncY, IncFIA, IncFII(pAMA1167-NDM-5)-like, IncI(Gamma), IncFIB(AP001918), IncQ1, IncX3	A	100	100	ND	ND	No
375K8	Escherichia coli	410	Col(BS512), Col156-like, ColKP3, IncX4, IncFIA, IncFII(pAMA1167-NDM-5)-like, IncI(Gamma), IncFIB(AP001918), IncQ1, IncX3	A	100	100	ND	ND	No
377F6	Escherichia coli	405	Col(BS512), IncFIA, IncFIB(AP001918), ColKP3, IncFII(pCoo)-like	A	ND	ND	66	99.96	Yes
380K3	Escherichia coli	1722	Col(MG828)-like, Col156-like, ColKP3, IncFIA, IncFII(pRSB107), IncFIB(AP001918)	A	ND	ND	100	99.99	No
385A9	Escherichia coli	1722	Col(MG828)-like, Col156-like, ColKP3, IncFIA, IncFII(pRSB107), IncFIB(AP001918)	A	ND	ND	100	99.98	No
385B9	Escherichia coli	1722	Col(MG828)-like, Col156-like, ColKP3, IncFIA, IncFII(pRSB107), IncFIB(AP001918), IncM1	A	ND	ND	100	99.98	No
385G2	Escherichia coli	1722	Col(MG828)-like, Col156-like, ColKP3, IncFIA, IncFII(pRSB107), IncFIB(AP001918)	A	ND	ND	100	99.98	No
388G9	Escherichia coli	741	IncI(Gamma), ColKP3, IncFIA, IncFII(pRSB107), IncFIB(AP001918)	A	ND	ND	100	99.96	No
389F6	Escherichia coli	131	ColKP3, IncFII(29), IncFIB(AP001918),ColKP3, IncFII(pCoo)-like	A	ND	ND	56	99.96	Yes
389I1	Escherichia coli	1722	Col(MG828)-like, Col156-like, ColRNAI, ColKP3, IncFIA, IncFII(pRSB107), IncFIB(AP001918)	A	ND	ND	100	99.99	No
391I7	Escherichia coli	1722	Col(MG828)-like, Col156-like, ColKP3, IncFIA, IncFII(pRSB107), IncFIB(AP001918)	A	ND	ND	100	99.99	No
392F6	Escherichia coli	1722	Col(MG828)-like, Col156-like, ColRNAI, ColKP3, IncFIA, IncFII(pRSB107), IncFIB(AP001918), IncFII(pCoo)-like	A	ND	ND	100	99.84	No
395A3	Escherichia coli	410	ColKP3, IncY, IncFIA, IncFII(pAMA1167-NDM-5)-like, IncI(Gamma), IncFIB(AP001918), IncQ1, IncX3	A	100	100	ND	ND	No
395F1	Escherichia coli	741	IncI(Gamma), ColKP3, IncFIA, IncFII(pRSB107), IncFIB(AP001918)	A	ND	ND	100	99.96	No
397D4	Escherichia coli	1722	Col(MG828)-like, Col(MP18)-like, Col156-like, ColKP3, IncFIA, IncFII(pRSB107), IncFIB(AP001918)	A	ND	ND	100	99.8	No
397G1	Escherichia coli	410	ColKP3, IncY, IncFIA, IncFII(pAMA1167-NDM-5)-like, IncI(Gamma), IncFIB(AP001918), IncQ1, IncX3	A	100	100	ND	ND	No
399A8	Escherichia coli	410	IncFII(pCoo), Col156, InFIA, ColKP3, IncFIA, IncFII(pRSB107), IncFIB(AP001918)	A	ND	ND	57	99.93	No (415H3 clonal strain)
399F8	Escherichia coli	410	ColKP3, IncY, IncFIA, IncFII(pAMA1167-NDM-5)-like, IncI(Gamma), IncFIB(AP001918), IncQ1, IncX3	A	100	100	ND	ND	No
401J3	Escherichia coli	1722	Col(KPHS6)-like, Col(BS512)-like, Col156-like, IncI1-I(alpha), ColKP3, IncFIA, IncFII(pRSB107), IncFIB(AP001918)	A	ND	ND	83	99.99	Yes
406A7	Escherichia coli	1722	Col(MG828)-like, Col156-like, ColKP3, IncFIA, IncFII(pRSB107), IncFIB(AP001918)	A	ND	ND	77	99.95	Yes
406I6	Escherichia coli	1722	Col(MG828)-like, Col156-like, Col(pHAD28), IncB/O/K/Z, ColKP3, IncFIA, IncFII(pRSB107), IncFIB(AP001918)	A	ND	ND	100	99.94	No
409D3	Escherichia coli	1722	Col(MG828)-like, Col156-like, ColpVC, ColRNAI, IncI1-I(alpha), ColKP3, IncFIA, IncFII(pRSB107), IncFIB(AP001918)	A	ND	ND	90	99.97	No
409G4	Escherichia coli	1722	Col(MG828)-like, Col156-like, ColRNAI, IncB/O/K/Z, ColKP3, IncFIA, IncFII(pRSB107), IncFIB(AP001918)	A	ND	ND	90	99.71	No
411G6	Escherichia coli	1722	Col(MG828)-like, Col156-like, ColRNAI, ColKP3, IncFIA, IncFII(pRSB107), IncFIB(AP001918)	A	ND	ND	84	99.84	Yes
412F1	Escherichia coli	410	ColKP3, IncY, IncFIA, IncFII(pAMA1167-NDM-5)-like, IncI(Gamma), IncFIB(AP001918), IncQ1, IncY, IncX3	A	100	100	ND	ND	No
415H3	Escherichia coli	410	IncFII(pCoo), Col156, InFIA, ColKP3, IncFIA, IncFII(pRSB107), IncFIB(AP001918)	A	ND	ND	57	99.93	Yes
420G8	Klebsiella pneumoniae	268	ColKP3, IncFIA, IncFIB(AP00198), IncF(pRSB107)	A	ND	ND	53	99.93	Yes
421A7	Escherichia coli	1722	Col(MG828)-like, Col156-like, IncI(gamma), ColKP3, IncFIA, IncFII(pRSB107), IncFIB(AP001918)	A	ND	ND	100	99.93	No
424A5	Escherichia coli	1722	Col(MG828)-like, Col156-like, ColRNAI, ColKP3, IncFIA, IncFII(pRSB107), IncFIB(AP001918)	A	ND	ND	90	99.7	No
425G7	Escherichia coli	1722	Col(MG828)-like, Col156-like, IncI1-I(Alpha), IncFII(pCoo)-like, ColKP3, IncFIA, IncFII(pRSB107), IncFIB(AP001918)	A	ND	ND	68	99.57	Yes

## Sheet: Appendix 1 Table 3
Appendix 1 Table 3. Main characteristics of the plasmids for the 10 OXA-484 producers sequenced with MinION from a study of OXA-484–producing Enterobacterales, France, 2018–2023
Strain	Plasmid size (pb)	Plasmid type	Other resistance genes	Genetic environment (Figure 3)
346D9	19.731	ColKP3-like	None	B
369K4	122.652	ColKP3-like, IncFIA, IncFIB(AP001918)-like, IncFII(pRSB107)	aadA, qnrS, sul1, dfrA12, erm(B), mph(A)2	A
377F6	92,514	ColKP3-like, IncFII(pCoo)-like	mph(A), qnrS1	A
389F6	92.517	ColKP3-like, IncFII(pCoo)-like	mph(A), qnrS1	A
401J3	136,050	ColKP3-like, IncFIA, IncFIB(AP001918)-like, IncFII(pRSB107)	qnrS1	A
406A7	114,200	ColKP3-like, IncFIA, IncFIB(AP001918)-like, IncFII(pRSB107)	qnrS1	A
411G6	137.235	ColKP3-like, IncFIA, IncFIB(AP001918)-like, IncFII(pRSB107)	qnrS1	A
415H3	161.781	ColKP3-like, IncFIA, IncFIB(AP001918)-like, IncFII(pRSB107)	mph(A), qnrS1	A
420G8	162.425	ColKP3-like, IncFIA, IncFIB(AP001918)-like, IncFII(pRSB107)	catA2, qnrS1	A
425G7	96.634	ColKP3-like, IncFIA, IncFIB(AP001918)-like, IncFII(pRSB107)	qnrS1	A

## Sheet: Appendix 1 Table 4
Appendix 1 Table 4. Detailed MICs for various antibiotics of the 64 OXA-484 producers from a study of OXA-484–producing Enterobacterales, France, 2018–2023
Strain	Species	MLST	carbapenemase	Acquired Case or ESBL	Ertapenem	Imipenem	Imipenem-relebactam	Meropenem	Meropenem-vaborbactam	Cefepim	Ceftazidime	Ceftazidime-avibactam	Ceftolozane-tazobactam	Aztreonam	Aztreonam-avibactam	Temocillin	Colistin
173G7	C. youngae	491	OXA-484	CMY-157-like	2	0.5	0.5	0.5	0.5	1	4	<=0.25	>8	1	<=0.25	>128	0.5
172D10	E. coli	69	OXA-484	None	4	1	1	1	1	2	8	0.5	>8	1	<=0.25	>128	0.5
187E8	E. coli	167	OXA-484 + NDM-5	CTX-M-15	>16	8	8	>16	>16	>16	>16	>16	>8	>16	1	>128	0.5
303D1	E. coli	410	OXA-484	CMY-42	1	<=0.25	0.5	<=0.25	<=0.25	8	>16	1	>8	>16	2	>128	0.5
304B5	E. coli	1722	OXA-484	None	0.5	<=0.25	<=0.25	<=0.25	<=0.25	<=1	<=0.25	<=0.25	0.5	1	<=0.25	64	0.5
305B4	E. coli	410	OXA-484	None	1	<=0.25	<=0.25	<=0.25	<=0.25	<=1	<=0.25	1	>8	1	1	64	0.5
307B7	E. coli	410	OXA-484	None	0.5	<=0.25	<=0.25	<=0.25	<=0.25	2	0.5	1	8	2	2	64	0.5
308F5	E. coli	410	OXA-484	CMY-42	2	<=0.25	<=0.25	<=0.25	<=0.25	8	>16	2	>8	>16	2	>128	0.5
314B9	E. coli	410	OXA-484	None	1	0.5	<=0.25	0.5	<=0.25	<=1	1	0.5	8	1	1	32	0.5
314J8	E. coli	410	OXA-484	CMY-42	0.5	<=0.25	0.5	0.5	<=0.25	4	>16	2	>8	>16	2	>128	0.5
318I6	E. coli	410	OXA-484	CMY-42	1	<=0.25	<=0.25	<=0.25	<=0.25	4	>16	1	>8	>16	2	>128	0.5
320F6	E. coli	410	OXA-484	CMY-42	1	<=0.25	<=0.25	0.5	<=0.25	4	>16	1	>8	16	4	>128	0.5
320I5	E. coli	410	OXA-484	CMY-42	2	0.5	1	1	0.5	16	>16	2	>8	>16	2	>128	0.5
320J3	E. coli	410	OXA-484	CMY-42	4	<=0.25	<=0.25	<=0.25	<=0.25	<=1	>16	0.5	1	>16	2	>128	0.5
323I2	E. coli	410	OXA-484	CMY-42	4	<=0.25	<=0.25	0.5	0.5	4	>16	1	>8	>16	2	>128	0.5
324E4	E. coli	410	OXA-484	CMY-42	2	<=0.25	<=0.25	0.5	<=0.25	4	>16	2	>8	>16	8	>128	0.5
326H4	E. coli	410	OXA-484	CMY-42	1	<=0.25	<=0.25	0.5	<=0.25	8	>16	4	>8	>16	2	>128	0.5
328A1	E. coli	1722	OXA-484	None	0.5	0.5	0.5	<=0.25	0.5	<=1	<=0.25	<=0.25	1	<=0.25	<=0.25	128	0.5
330B6	E. coli	410	OXA-484	CMY-42 + DHA-1	4	2	<=0.25	2	1	4	>16	1	>8	>16	2	>128	0.5
345G8	E. coli	1722	OXA-484	None	0.5	<=0.25	<=0.25	<=0.25	<=0.25	<=1	0.5	<=0.25	1	<=0.25	<=0.25	128	1
346D9	E. coli	2705	OXA-484	None	0.5	<=0.25	<=0.25	1	1	<=1	<=0.25	<=0.25	>8	<=0.25	<=0.25	>128	0.5
349C4	E. coli	410	OXA-484 + OXA-48	CMY-4	0.5	2	1	4	2	8	1	0.5	>8	4	2	32	0.5
349I10	E. coli	410	OXA-484	CMY-42	2	<=0.25	<=0.25	0.5	0.5	4	>16	2	>8	>16	4	>128	0.5
357B7	E. coli	410	OXA-484	CMY-42	1	<=0.25	<=0.25	<=0.25	<=0.25	4	>16	2	>8	>16	2	>128	0.5
357B9	E. coli	410	OXA-484	CMY-42	1	<=0.25	<=0.25	0.5	<=0.25	4	>16	1	>8	16	2	>128	0.5
366F3	E. coli	1722	OXA-484	None	1	<=0.25	<=0.25	<=0.25	<=0.25	<=1	<=0.25	<=0.25	2	<=0.25	<=0.25	32	0.5
368H1	E. coli	410	OXA-484	CMY-42	2	<=0.25	<=0.25	0.5	0.5	4	>16	0.5	>8	16	2	>128	0.5
369K4	E. coli	448	OXA-484 + NDM-5	CMY-42	2	>8	>8	>16	>16	>16	>16	>16	>8	16	4	>128	0.5
369K5	E. coli	448	OXA-484 + NDM-5	CMY-42	4	>8	>8	>16	>16	>16	>16	>16	>8	>16	2	>128	0.5
373A7	E. coli	10	OXA-484	None	<=0.25	<=0.25	<=0.25	<=0.25	<=0.25	<=1	<=0.25	<=0.25	0.5	<=0.25	<=0.25	32	0.5
374C7	E. coli	410	OXA-484	CMY-42	2	<=0.25	<=0.25	<=0.25	<=0.25	16	>16	1	>8	16	2	>128	0.5
374H4	E. coli	1722	OXA-484	CTX-M-15	<=0.25	<=0.25	<=0.25	<=0.25	<=0.25	16	8	<=0.25	8	>16	<=0.25	32	0.5
374J1	E. coli	1722	OXA-484	None	0.5	<=0.25	<=0.25	<=0.25	<=0.25	<=1	0.5	<=0.25	1	<=0.25	<=0.25	32	0.5
375B2	E. coli	410	OXA-484	CMY-42	2	<=0.25	<=0.25	<=0.25	<=0.25	4	>16	2	>8	>16	4	>128	0.5
375B4	E. coli	410	OXA-484	CMY-42	4	<=0.25	<=0.25	<=0.25	<=0.25	4	>16	1	>8	>16	2	>128	0.5
375K8	E. coli	410	OXA-484	CMY-42	1	<=0.25	<=0.25	<=0.25	<=0.25	16	>16	1	>8	16	2	>128	0.5
377F6	E. coli	405	OXA-484 + NDM-5	CTX-M-15	>16	>8	>8	>16	>16	>16	>16	>16	>8	>16	2	>128	0.5
380K3	E. coli	1722	OXA-484	None	1	<=0.25	<=0.25	<=0.25	<=0.25	<=1	0.5	<=0.25	2	<=0.25	<=0.25	64	0.5
385A9	E. coli	1722	OXA-484	None	0.5	0.5	<=0.25	<=0.25	<=0.25	<=1	0.5	<=0.25	1	<=0.25	<=0.25	32	1
385B9	E. coli	1722	OXA-484	None	1	0.5	<=0.25	<=0.25	<=0.25	<=1	0.5	<=0.25	2	<=0.25	<=0.25	64	1
385G2	E. coli	1722	OXA-484	None	0.5	<=0.25	<=0.25	<=0.25	<=0.25	<=1	<=0.25	<=0.25	0.5	<=0.25	<=0.25	32	0.5
388G9	E. coli	741	OXA-484	CMY-145	1	<=0.25	<=0.25	<=0.25	<=0.25	4	>16	1	>8	>16	4	128	0.5
389F6	E. coli	131	OXA-484	None	<=0.25	<=0.25	<=0.25	<=0.25	<=0.25	<=1	0.5	<=0.25	1	<=0.25	<=0.25	32	1
389I1	E. coli	1722	OXA-484	None	0.5	<=0.25	<=0.25	<=0.25	<=0.25	<=1	<=0.25	<=0.25	1	<=0.25	<=0.25	32	0.5
391I7	E. coli	1722	OXA-484	None	1	<=0.25	<=0.25	<=0.25	<=0.25	<=1	<=0.25	<=0.25	1	<=0.25	<=0.25	32	0.5
392F6	E. coli	1722	OXA-484	None	1	<=0.25	<=0.25	<=0.25	<=0.25	<=1	<=0.25	<=0.25	1	<=0.25	<=0.25	32	0.5
395A3	E. coli	410	OXA-484	CMY-42	1	<=0.25	<=0.25	<=0.25	<=0.25	8	>16	2	>8	>16	2	>128	0.5
395F1	E. coli	741	OXA-484	CMY-145	1	<=0.25	<=0.25	<=0.25	<=0.25	4	>16	1	>8	>16	4	64	0.5
397D4	E. coli	1722	OXA-484	CTX-M-15	1	<=0.25	<=0.25	<=0.25	<=0.25	4	4	0.5	8	16	<=0.25	32	0.5
397G1	E. coli	410	OXA-484	CMY-42	2	<=0.25	<=0.25	<=0.25	0.5	4	>16	1	>8	16	2	>128	0.5
399A8	E. coli	410	OXA-484	CTX-M-15 + DHA-1	1	<=0.25	<=0.25	<=0.25	<=0.25	>16	4	0.5	>8	>16	1	128	0.5
399F8	E. coli	410	OXA-484	CMY-42	2	<=0.25	<=0.25	<=0.25	<=0.25	4	>16	1	>8	16	2	>128	0.5
401J3	E. coli	1722	OXA-484	None	0.5	<=0.25	<=0.25	<=0.25	<=0.25	<=1	<=0.25	<=0.25	0.5	<=0.25	<=0.25	32	0.5
406A7	E. coli	1722	OXA-484	None	1	<=0.25	<=0.25	<=0.25	<=0.25	<=1	<=0.25	<=0.25	2	<=0.25	<=0.25	32	0.5
406I6	E. coli	1722	OXA-484	CMY-4	0.5	<=0.25	<=0.25	<=0.25	<=0.25	<=1	4	<=0.25	2	1	<=0.25	32	0.5
409D3	E. coli	1722	OXA-484	None	4	<=0.25	<=0.25	0.5	0.5	<=1	2	<=0.25	>8	<=0.25	<=0.25	>128	0.5
409G4	E. coli	1722	OXA-484	None	8	<=0.25	<=0.25	2	2	<=1	2	<=0.25	>8	<=0.25	<=0.25	>128	0.5
411G6	E. coli	1722	OXA-484	None	0.5	<=0.25	<=0.25	<=0.25	<=0.25	<=1	<=0.25	<=0.25	1	<=0.25	<=0.25	32	0.5
412F1	E. coli	410	OXA-484	CMY-42	1	<=0.25	<=0.25	<=0.25	<=0.25	4	>16	2	>8	16	4	>128	0.5
415H3	E. coli	410	OXA-484	CTX-M-15	<=0.25	<=0.25	<=0.25	<=0.25	<=0.25	>16	>16	0.5	>8	>16	0.5	128	0.5
420G8	K. pneumoniae	268	OXA-484	None	1	<=0.25	<=0.25	0.5	<=0.25	<=1	<=0.25	<=0.25	1	<=0.25	<=0.25	128	0.5
421A7	E. coli	1722	OXA-484	CTX-M-14	0.5	<=0.25	<=0.25	<=0.25	<=0.25	2	1	<=0.25	1	2	<=0.25	32	0.25
424A5	E. coli	1722	OXA-484	None	1	<=0.25	<=0.25	<=0.25	<=0.25	<=1	0.5	<=0.25	1	<=0.25	<=0.25	64	0.5
425G7	E. coli	1722	OXA-484	None	0.5	<=0.25	<=0.25	<=0.25	<=0.25	<=1	<=0.25	<=0.25	1	<=0.25	<=0.25	32	0.25
				MIC50	2	<=0.25	<=0.25	<=0.25	<=0.25	4	8	0.5	>8	16	1	128	0.5
				MIC90	4	1	1	2	1	>16	>16	2	>8	>16	4	>128	0.5
				% Susceptible*	31.3%	95.3%	93.8%	92.2%	93.8%	42.2%	39.1%	93.8%	34.4%	35.9%	54.7%	0%	100%
